# Supplementary material for: Unraveling the influence of defects on Sulfonamide adsorption onto Blue-phosphorene nanotube using density functional theory
Source: PLoS One. 2025 Mar 24;20(3):e0312034. doi: 10.1371/journal.pone.0312034 (PMC11932492; doi:10.1371/journal.pone.0312034)
Supplement: S2 CIF Files — (ZIP) [file pone.0312034.s002.zip]

Archive with 12 entries (12 files):
- BPNT1414_SV_SMX.cif
- BPNT1414_SV_SDZ.cif
- BPNT1414_SV_SAM.cif
- BPNT1414_SMX.cif
- BPNT1414_SDZ.cif
- BPNT1414_SAM.cif
- BPNT140_SV_SMX.cif
- BPNT140_SV_SDZ.cif
- BPNT140_SV_SAM.cif
- BPNT140_SMX.cif
- BPNT140_SDZ.cif
- BPNT140_SAM.cif
