# Supplementary material for: Unraveling the influence of defects on Sulfonamide adsorption onto Blue-phosphorene nanotube using density functional theory
Source: PLoS One. 2025 Mar 24;20(3):e0312034. doi: 10.1371/journal.pone.0312034 (PMC11932492; doi:10.1371/journal.pone.0312034)
Supplement: S2 CIF Files — (ZIP) [file pone.0312034.s002.zip › BPNT1414_SV_SMX.cif]

data_block_1
_audit_creation_date         'Tue Sep 17 15:45:05 2024'
_audit_creation_method       'generated by GDIS v0.99'


_cell_length_a             50.0000
_cell_length_b             50.0000
_cell_length_c             16.6432
_cell_angle_alpha          90.00
_cell_angle_beta           90.00
_cell_angle_gamma          90.00


_symmetry_space_group_name_H-M   'P 1'
_symmetry_Int_Tables_number       1


loop_
_atom_site_label
_atom_site_fract_x
_atom_site_fract_y
_atom_site_fract_z
 P   0.761722   0.551381   0.105956
 P   0.741135   0.510535   0.105916
 P   0.743743   0.608354   0.006103
 P   0.732719   0.563962   0.006007
 P   0.713524   0.659970   0.106137
 P   0.712684   0.614235   0.106121
 P   0.672579   0.703468   0.006128
 P   0.681948   0.658701   0.006100
 P   0.622947   0.736769   0.106152
 P   0.642060   0.695216   0.106092
 P   0.567186   0.758231   0.006185
 P   0.595034   0.721948   0.006143
 P   0.508030   0.766710   0.106151
 P   0.543270   0.737560   0.106165
 P   0.448478   0.761780   0.006173
 P   0.489333   0.741223   0.006168
 P   0.391524   0.743774   0.106195
 P   0.435911   0.732764   0.106141
 P   0.339939   0.713541   0.006165
 P   0.385671   0.712719   0.006173
 P   0.296489   0.672543   0.106157
 P   0.341240   0.681944   0.106129
 P   0.263195   0.622952   0.006168
 P   0.304756   0.642041   0.006158
 P   0.241757   0.567192   0.106155
 P   0.278036   0.595043   0.106140
 P   0.233273   0.508044   0.006204
 P   0.262427   0.543273   0.006177
 P   0.238305   0.448467   0.106118
 P   0.258791   0.489354   0.106128
 P   0.256289   0.391573   0.005996
 P   0.267318   0.435953   0.006066
 P   0.285998   0.339837   0.105689
 P   0.287268   0.385563   0.106068
 P   0.326962   0.295920   0.006217
 P   0.317828   0.340802   0.006297
 P   0.378009   0.263720   0.108929
 P   0.357388   0.304583   0.106198
 P   0.432878   0.242251   0.008832
 P   0.404399   0.277918   0.004584
 P   0.492820   0.240112   0.109597
 P   0.456435   0.267043   0.101212
 P   0.551273   0.243241   0.008040
 P   0.510091   0.262345   0.000958
 P   0.605973   0.260386   0.104830
 P   0.563930   0.277329   0.092350
 P   0.661167   0.285713   0.004514
 P   0.615696   0.288912   0.001313
 P   0.704070   0.326963   0.105703
 P   0.659352   0.317481   0.104037
 P   0.736859   0.376972   0.005605
 P   0.695607   0.357259   0.004967
 P   0.757954   0.432705   0.105725
 P   0.721731   0.404774   0.105567
 P   0.766566   0.491783   0.005854
 P   0.737303   0.456609   0.005712
 P   0.761740   0.551406   0.906017
 P   0.741140   0.510570   0.905894
 P   0.743738   0.608356   0.806075
 P   0.732725   0.563962   0.806045
 P   0.713548   0.659958   0.906136
 P   0.712686   0.614225   0.906108
 P   0.672582   0.703468   0.806168
 P   0.681961   0.658703   0.806141
 P   0.622949   0.736782   0.906154
 P   0.642056   0.695226   0.906148
 P   0.567191   0.758236   0.806126
 P   0.595035   0.721951   0.806162
 P   0.508023   0.766711   0.906155
 P   0.543274   0.737577   0.906149
 P   0.448476   0.761781   0.806143
 P   0.489331   0.741221   0.806160
 P   0.391509   0.743779   0.906168
 P   0.435903   0.732787   0.906157
 P   0.339941   0.713539   0.806138
 P   0.385673   0.712727   0.806139
 P   0.296489   0.672546   0.906148
 P   0.341234   0.681965   0.906158
 P   0.263199   0.622942   0.806160
 P   0.304761   0.642032   0.806165
 P   0.241754   0.567175   0.906173
 P   0.278024   0.595033   0.906176
 P   0.233273   0.508045   0.806153
 P   0.262427   0.543272   0.806169
 P   0.238264   0.448488   0.906179
 P   0.258763   0.489363   0.906180
 P   0.256290   0.391591   0.806326
 P   0.267314   0.435969   0.806275
 P   0.286326   0.339836   0.906089
 P   0.287399   0.385597   0.906149
 P   0.326975   0.295957   0.805872
 P   0.317851   0.340840   0.805887
 P   0.376328   0.262382   0.905928
 P   0.357430   0.304043   0.905991
 P   0.432671   0.241556   0.803595
 P   0.404517   0.277563   0.806777
 P   0.492220   0.233672   0.907426
 P   0.456249   0.261876   0.905193
 P   0.551717   0.238171   0.805111
 P   0.510955   0.258829   0.806492
 P   0.608449   0.256603   0.905355
 P   0.564391   0.268734   0.900874
 P   0.660988   0.285584   0.803980
 P   0.615316   0.286776   0.803461
 P   0.704580   0.327081   0.904303
 P   0.660054   0.317140   0.904316
 P   0.736671   0.376983   0.804833
 P   0.695308   0.357473   0.805005
 P   0.757943   0.432670   0.905630
 P   0.721732   0.404685   0.905447
 P   0.766598   0.491828   0.805893
 P   0.737350   0.456653   0.805684
 P   0.761745   0.551430   0.706045
 P   0.741188   0.510573   0.705837
 P   0.743772   0.608400   0.606118
 P   0.732765   0.564007   0.605989
 P   0.713534   0.659970   0.706084
 P   0.712687   0.614234   0.706056
 P   0.672560   0.703474   0.606134
 P   0.681951   0.658716   0.606099
 P   0.622955   0.736771   0.706163
 P   0.642066   0.695217   0.706199
 P   0.567196   0.758221   0.606139
 P   0.595055   0.721943   0.606129
 P   0.508030   0.766707   0.706177
 P   0.543278   0.737565   0.706146
 P   0.448479   0.761763   0.606143
 P   0.489343   0.741226   0.606170
 P   0.391520   0.743779   0.706113
 P   0.435909   0.732770   0.706168
 P   0.339964   0.713518   0.606186
 P   0.385693   0.712694   0.606184
 P   0.296495   0.672537   0.706171
 P   0.341246   0.681941   0.706183
 P   0.263210   0.622933   0.606158
 P   0.304757   0.642047   0.606108
 P   0.241761   0.567188   0.706172
 P   0.278043   0.595033   0.706192
 P   0.233285   0.508017   0.606152
 P   0.262423   0.543265   0.606181
 P   0.238288   0.448479   0.706246
 P   0.258778   0.489360   0.706200
 P   0.256142   0.391575   0.606407
 P   0.267287   0.435916   0.606234
 P   0.286000   0.339883   0.706615
 P   0.287258   0.385601   0.706227
 P   0.326782   0.296020   0.606487
 P   0.317437   0.340813   0.606413
 P   0.377743   0.263301   0.703500
 P   0.357477   0.304396   0.705872
 P   0.436417   0.247464   0.599240
 P   0.405466   0.281053   0.606548
 P   0.492064   0.235717   0.701715
 P   0.457166   0.264865   0.709750
 P   0.550328   0.242748   0.600415
 P   0.511332   0.265547   0.614033
 P   0.608581   0.255740   0.703308
 P   0.564748   0.268038   0.707709
 P   0.659005   0.286110   0.602792
 P   0.612880   0.287512   0.604730
 P   0.703420   0.327133   0.703931
 P   0.658661   0.317304   0.704677
 P   0.736534   0.377017   0.605428
 P   0.695019   0.357841   0.604933
 P   0.758010   0.432738   0.705636
 P   0.721693   0.404952   0.705391
 P   0.766677   0.491868   0.605829
 P   0.737436   0.456703   0.605680
 P   0.761783   0.551448   0.505995
 P   0.741209   0.510600   0.505914
 P   0.743778   0.608423   0.406086
 P   0.732784   0.564024   0.406012
 P   0.713550   0.660003   0.506132
 P   0.712718   0.614264   0.506108
 P   0.672561   0.703473   0.406124
 P   0.681976   0.658721   0.406118
 P   0.622963   0.736783   0.506155
 P   0.642053   0.695217   0.506142
 P   0.567174   0.758217   0.406160
 P   0.595044   0.721952   0.406167
 P   0.508043   0.766709   0.506184
 P   0.543271   0.737549   0.506168
 P   0.448472   0.761777   0.406152
 P   0.489335   0.741231   0.406169
 P   0.391544   0.743753   0.506167
 P   0.435935   0.732756   0.506141
 P   0.339969   0.713543   0.406168
 P   0.385697   0.712692   0.406164
 P   0.296488   0.672563   0.506148
 P   0.341247   0.681946   0.506131
 P   0.263194   0.622927   0.406163
 P   0.304743   0.642041   0.406160
 P   0.241751   0.567174   0.506187
 P   0.278035   0.595016   0.506155
 P   0.233299   0.508002   0.406148
 P   0.262415   0.543266   0.406154
 P   0.238286   0.448471   0.506193
 P   0.258801   0.489342   0.506187
 P   0.256128   0.391536   0.406197
 P   0.267290   0.435883   0.406195
 P   0.285770   0.339784   0.506542
 P   0.287117   0.385502   0.506352
 P   0.326897   0.296188   0.406351
 P   0.317252   0.340886   0.406301
 P   0.378944   0.265391   0.504674
 P   0.356959   0.305377   0.506782
 P   0.437133   0.252061   0.406749
 P   0.405130   0.284238   0.406742
 P   0.496497   0.246920   0.497829
 P   0.459540   0.273655   0.506868
 P   0.520466   0.275623   0.408066
 P   0.603507   0.258841   0.498050
 P   0.560633   0.274639   0.509855
 P   0.658460   0.286774   0.404818
 P   0.612994   0.291449   0.406178
 P   0.703400   0.327212   0.505380
 P   0.658553   0.318285   0.504965
 P   0.736716   0.376990   0.405667
 P   0.695283   0.357681   0.405204
 P   0.758062   0.432726   0.505737
 P   0.721751   0.404910   0.505461
 P   0.766655   0.491866   0.405849
 P   0.737437   0.456671   0.405782
 P   0.761767   0.551435   0.305958
 P   0.741171   0.510593   0.305944
 P   0.743773   0.608392   0.206014
 P   0.732751   0.563998   0.206019
 P   0.713552   0.659999   0.306081
 P   0.712726   0.614260   0.306068
 P   0.672553   0.703468   0.206149
 P   0.681949   0.658710   0.206148
 P   0.622954   0.736778   0.306154
 P   0.642044   0.695212   0.306145
 P   0.567189   0.758216   0.206169
 P   0.595046   0.721937   0.206184
 P   0.508040   0.766704   0.306140
 P   0.543269   0.737547   0.306153
 P   0.448476   0.761755   0.206180
 P   0.489342   0.741222   0.206147
 P   0.391541   0.743750   0.306148
 P   0.435932   0.732749   0.306186
 P   0.339965   0.713526   0.206121
 P   0.385694   0.712690   0.206131
 P   0.296484   0.672564   0.306183
 P   0.341241   0.681955   0.306175
 P   0.263205   0.622940   0.206174
 P   0.304754   0.642051   0.206217
 P   0.241749   0.567177   0.306128
 P   0.278033   0.595019   0.306163
 P   0.233301   0.508008   0.206178
 P   0.262424   0.543271   0.206137
 P   0.238306   0.448460   0.306129
 P   0.258815   0.489337   0.306152
 P   0.256172   0.391552   0.205951
 P   0.267314   0.435900   0.206109
 P   0.285787   0.339768   0.305950
 P   0.287129   0.385488   0.306087
 P   0.326860   0.296065   0.205997
 P   0.317418   0.340830   0.205979
 P   0.379175   0.265770   0.307489
 P   0.356909   0.305553   0.306035
 P   0.436591   0.249069   0.212336
 P   0.405354   0.282165   0.205870
 P   0.497209   0.249443   0.311355
 P   0.459118   0.274728   0.307850
 P   0.550163   0.252972   0.201286
 P   0.509273   0.271631   0.197131
 P   0.602130   0.261892   0.306914
 P   0.560990   0.281336   0.299578
 P   0.658811   0.286562   0.206114
 P   0.613101   0.291245   0.204098
 P   0.703704   0.327086   0.305595
 P   0.658855   0.318434   0.305021
 P   0.736750   0.376985   0.205623
 P   0.695397   0.357510   0.205309
 P   0.758030   0.432710   0.305717
 P   0.721769   0.404824   0.305648
 P   0.766597   0.491828   0.205905
 P   0.737357   0.456646   0.205825
 C   0.505107   0.184872   0.348467
 C   0.491321   0.185166   0.422401
 C   0.463308   0.185563   0.422417
 C   0.448759   0.185892   0.348889
 C   0.463132   0.184515   0.275068
 C   0.491044   0.184192   0.274837
 H   0.502472   0.186359   0.479428
 H   0.452411   0.186685   0.480063
 H   0.452134   0.184804   0.217583
 H   0.502204   0.185059   0.217704
 S   0.539937   0.192262   0.344044
 O   0.545328   0.202543   0.260999
 O   0.547461   0.206924   0.419243
 N   0.557886   0.163153   0.341738
 H   0.557969   0.155854   0.284026
 N   0.421148   0.187319   0.348734
 H   0.412282   0.194513   0.399509
 H   0.412334   0.193964   0.297161
 C   0.552990   0.143011   0.398498
 C   0.547127   0.098726   0.419939
 C   0.546937   0.125840   0.529184
 N   0.550835   0.118372   0.366367
 C   0.551336   0.148553   0.480974
 H   0.554202   0.168616   0.506542
 N   0.544838   0.100790   0.500428
 O   0.545320   0.074263   0.385795
 C   0.542590   0.051965   0.439290
 O   0.545137   0.130124   0.609089
 C   0.542639   0.106747   0.658856
 H   0.559986   0.093186   0.650241
 H   0.542099   0.114364   0.721234
 H   0.524040   0.095608   0.644622
 H   0.542042   0.034149   0.399902
 H   0.559842   0.050818   0.481153
 H   0.523906   0.053469   0.475013
