# Supplementary material for: Unraveling the influence of defects on Sulfonamide adsorption onto Blue-phosphorene nanotube using density functional theory
Source: PLoS One. 2025 Mar 24;20(3):e0312034. doi: 10.1371/journal.pone.0312034 (PMC11932492; doi:10.1371/journal.pone.0312034)
Supplement: S2 CIF Files — (ZIP) [file pone.0312034.s002.zip › BPNT1414_SV_SDZ.cif]

data_block_1
_audit_creation_date         'Tue Sep 17 15:45:11 2024'
_audit_creation_method       'generated by GDIS v0.99'


_cell_length_a             50.0000
_cell_length_b             50.0000
_cell_length_c             16.6192
_cell_angle_alpha          90.00
_cell_angle_beta           90.00
_cell_angle_gamma          90.00


_symmetry_space_group_name_H-M   'P 1'
_symmetry_Int_Tables_number       1


loop_
_atom_site_label
_atom_site_fract_x
_atom_site_fract_y
_atom_site_fract_z
 P   0.761469   0.551295   0.090210
 P   0.740775   0.510492   0.090332
 P   0.743498   0.608253   0.990254
 P   0.732392   0.563876   0.990300
 P   0.713338   0.659825   0.090189
 P   0.712432   0.614087   0.090341
 P   0.672363   0.703253   0.990274
 P   0.681677   0.658481   0.990321
 P   0.622823   0.736536   0.090228
 P   0.641865   0.694957   0.090383
 P   0.567083   0.757891   0.990257
 P   0.594890   0.721598   0.990319
 P   0.508003   0.766390   0.090236
 P   0.543201   0.737198   0.090366
 P   0.448520   0.761454   0.990246
 P   0.489323   0.740817   0.990311
 P   0.391586   0.743499   0.090223
 P   0.435963   0.732447   0.090353
 P   0.340103   0.713229   0.990205
 P   0.385829   0.712352   0.990291
 P   0.296646   0.672277   0.090214
 P   0.341407   0.681659   0.090345
 P   0.263475   0.622624   0.990232
 P   0.305031   0.641721   0.990309
 P   0.242117   0.566851   0.090190
 P   0.278373   0.594737   0.090321
 P   0.233825   0.507686   0.990231
 P   0.262938   0.542964   0.990285
 P   0.238851   0.448115   0.090101
 P   0.259361   0.489021   0.090299
 P   0.257178   0.391125   0.990171
 P   0.268012   0.435608   0.990246
 P   0.287577   0.339743   0.090632
 P   0.288203   0.385513   0.090668
 P   0.328080   0.296507   0.990007
 P   0.319023   0.341266   0.990134
 P   0.376929   0.262674   0.090607
 P   0.358832   0.304589   0.089694
 P   0.432501   0.240265   0.989864
 P   0.405051   0.276822   0.990046
 P   0.491997   0.232670   0.090634
 P   0.456324   0.261093   0.089404
 P   0.551057   0.238146   0.990253
 P   0.510080   0.258293   0.990158
 P   0.607806   0.256230   0.090594
 P   0.563561   0.267529   0.089629
 P   0.659466   0.286365   0.990180
 P   0.613778   0.287161   0.990073
 P   0.702670   0.327309   0.090441
 P   0.657875   0.317913   0.090397
 P   0.735918   0.376870   0.990203
 P   0.694293   0.357817   0.990255
 P   0.757599   0.432591   0.090122
 P   0.721195   0.404852   0.090338
 P   0.766215   0.491735   0.990203
 P   0.736902   0.456601   0.990273
 P   0.761425   0.551283   0.890292
 P   0.740716   0.510490   0.890215
 P   0.743533   0.608272   0.790344
 P   0.732429   0.563891   0.790197
 P   0.713299   0.659798   0.890347
 P   0.712384   0.614066   0.890271
 P   0.672394   0.703285   0.790343
 P   0.681728   0.658512   0.790196
 P   0.622802   0.736499   0.890320
 P   0.641839   0.694922   0.890248
 P   0.567098   0.757937   0.790331
 P   0.594904   0.721637   0.790224
 P   0.508008   0.766355   0.890310
 P   0.543196   0.737153   0.890232
 P   0.448511   0.761497   0.790325
 P   0.489321   0.740867   0.790210
 P   0.391605   0.743463   0.890288
 P   0.435977   0.732408   0.890243
 P   0.340076   0.713258   0.790373
 P   0.385806   0.712387   0.790213
 P   0.296676   0.672236   0.890294
 P   0.341437   0.681597   0.890241
 P   0.263440   0.622643   0.790314
 P   0.304996   0.641745   0.790174
 P   0.242158   0.566839   0.890290
 P   0.278411   0.594722   0.890229
 P   0.233775   0.507685   0.790354
 P   0.262889   0.542968   0.790192
 P   0.238884   0.448131   0.890318
 P   0.259404   0.489030   0.890251
 P   0.256975   0.391238   0.790168
 P   0.267878   0.435675   0.790062
 P   0.287618   0.339756   0.889574
 P   0.288240   0.385524   0.889765
 P   0.329186   0.296495   0.788360
 P   0.319329   0.341228   0.789436
 P   0.377003   0.262751   0.889254
 P   0.358886   0.304655   0.890487
 P   0.432459   0.240650   0.790362
 P   0.405853   0.277725   0.791733
 P   0.492029   0.232608   0.889839
 P   0.456423   0.261128   0.890571
 P   0.550652   0.239111   0.788456
 P   0.510127   0.259839   0.792820
 P   0.607912   0.256044   0.889977
 P   0.563645   0.267301   0.890369
 P   0.659050   0.286277   0.789526
 P   0.613245   0.287186   0.789956
 P   0.702638   0.327337   0.889963
 P   0.657859   0.317888   0.889936
 P   0.736074   0.376900   0.790289
 P   0.694451   0.357894   0.789958
 P   0.757551   0.432599   0.890321
 P   0.721142   0.404862   0.890168
 P   0.766273   0.491734   0.790346
 P   0.736979   0.456581   0.790155
 P   0.761528   0.551310   0.690346
 P   0.740850   0.510492   0.690166
 P   0.743652   0.608329   0.590315
 P   0.732563   0.563936   0.590177
 P   0.713403   0.659865   0.690352
 P   0.712489   0.614123   0.690184
 P   0.672480   0.703390   0.590331
 P   0.681826   0.658609   0.590209
 P   0.622849   0.736583   0.690353
 P   0.641910   0.695009   0.690186
 P   0.567126   0.758061   0.590313
 P   0.594953   0.721763   0.590186
 P   0.508004   0.766457   0.690317
 P   0.543209   0.737265   0.690176
 P   0.448481   0.761619   0.590312
 P   0.489303   0.740989   0.590177
 P   0.391563   0.743557   0.690331
 P   0.435944   0.732502   0.690180
 P   0.339997   0.713369   0.590279
 P   0.385737   0.712504   0.590177
 P   0.296594   0.672320   0.690341
 P   0.341360   0.681704   0.690169
 P   0.263321   0.622699   0.590302
 P   0.304884   0.641815   0.590209
 P   0.242051   0.566871   0.690336
 P   0.278304   0.594761   0.690161
 P   0.233610   0.507722   0.590301
 P   0.262744   0.542996   0.590165
 P   0.238697   0.448163   0.690302
 P   0.259250   0.489038   0.690119
 P   0.256849   0.391183   0.590207
 P   0.267703   0.435643   0.590113
 P   0.287623   0.339800   0.689799
 P   0.288072   0.385566   0.690004
 P   0.329625   0.296937   0.589499
 P   0.319327   0.341531   0.590019
 P   0.379916   0.263960   0.686429
 P   0.360177   0.305371   0.689083
 P   0.437037   0.242946   0.584068
 P   0.408810   0.279512   0.587289
 P   0.492473   0.234944   0.689617
 P   0.456477   0.262470   0.693544
 P   0.547413   0.242804   0.585349
 P   0.506925   0.263492   0.593970
 P   0.606317   0.256809   0.688039
 P   0.562032   0.269371   0.690727
 P   0.658842   0.286321   0.589910
 P   0.613127   0.288396   0.590543
 P   0.702820   0.327249   0.690224
 P   0.657992   0.317995   0.689918
 P   0.736299   0.376839   0.590284
 P   0.694692   0.357778   0.590064
 P   0.757742   0.432609   0.690320
 P   0.721366   0.404842   0.690070
 P   0.766425   0.491753   0.590299
 P   0.737146   0.456582   0.590172
 P   0.761652   0.551341   0.490287
 P   0.740962   0.510524   0.490244
 P   0.743692   0.608345   0.390242
 P   0.732608   0.563949   0.390304
 P   0.713467   0.659927   0.490258
 P   0.712567   0.614177   0.490216
 P   0.672502   0.703419   0.390247
 P   0.681831   0.658637   0.390297
 P   0.622897   0.736689   0.490289
 P   0.641962   0.695109   0.490255
 P   0.567137   0.758094   0.390276
 P   0.594966   0.721797   0.390302
 P   0.508005   0.766553   0.490261
 P   0.543216   0.737364   0.490254
 P   0.448474   0.761658   0.390263
 P   0.489297   0.741020   0.390289
 P   0.391516   0.743659   0.490290
 P   0.435904   0.732607   0.490240
 P   0.339975   0.713388   0.390282
 P   0.385719   0.712532   0.390330
 P   0.296510   0.672374   0.490310
 P   0.341283   0.681755   0.490250
 P   0.263283   0.622720   0.390235
 P   0.304843   0.641842   0.390281
 P   0.241945   0.566908   0.490265
 P   0.278211   0.594801   0.490223
 P   0.233560   0.507730   0.390239
 P   0.262701   0.543000   0.390268
 P   0.238568   0.448148   0.490234
 P   0.259121   0.489033   0.490207
 P   0.256811   0.391163   0.390261
 P   0.267667   0.435628   0.390289
 P   0.287678   0.339783   0.490218
 P   0.287989   0.385556   0.490176
 P   0.329584   0.296894   0.390747
 P   0.319281   0.341490   0.390236
 P   0.380083   0.264644   0.490110
 P   0.360174   0.305889   0.490046
 P   0.436984   0.243017   0.395364
 P   0.408599   0.279414   0.392275
 P   0.464565   0.265531   0.489092
 P   0.547154   0.242984   0.394299
 P   0.506391   0.263544   0.386975
 P   0.605194   0.258132   0.489824
 P   0.561622   0.272359   0.489933
 P   0.658791   0.286393   0.390352
 P   0.613092   0.288699   0.389942
 P   0.702968   0.327142   0.490275
 P   0.658112   0.318037   0.490240
 P   0.736334   0.376823   0.390236
 P   0.694733   0.357742   0.390360
 P   0.757859   0.432592   0.490271
 P   0.721496   0.404795   0.490232
 P   0.766454   0.491753   0.390254
 P   0.737176   0.456574   0.390307
 P   0.761607   0.551327   0.290221
 P   0.740916   0.510512   0.290330
 P   0.743596   0.608300   0.190209
 P   0.732498   0.563912   0.190381
 P   0.713444   0.659901   0.290269
 P   0.712542   0.614155   0.290352
 P   0.672440   0.703338   0.190237
 P   0.681781   0.658561   0.190384
 P   0.622881   0.736658   0.290255
 P   0.641937   0.695074   0.290360
 P   0.567109   0.758005   0.190224
 P   0.594933   0.721712   0.190383
 P   0.508009   0.766518   0.290246
 P   0.543218   0.737329   0.290359
 P   0.448495   0.761553   0.190220
 P   0.489311   0.740922   0.190393
 P   0.391532   0.743619   0.290260
 P   0.435917   0.732571   0.290360
 P   0.340041   0.713324   0.190226
 P   0.385775   0.712454   0.190400
 P   0.296541   0.672361   0.290217
 P   0.341313   0.681743   0.290339
 P   0.263390   0.622673   0.190190
 P   0.304946   0.641790   0.190370
 P   0.241984   0.566891   0.290186
 P   0.278248   0.594785   0.290330
 P   0.233701   0.507685   0.190132
 P   0.262820   0.542973   0.190328
 P   0.238631   0.448150   0.290194
 P   0.259173   0.489037   0.290374
 P   0.256905   0.391214   0.190234
 P   0.267815   0.435652   0.190442
 P   0.287570   0.339759   0.290487
 P   0.288001   0.385529   0.290386
 P   0.329084   0.296446   0.191744
 P   0.319272   0.341185   0.190812
 P   0.379698   0.263805   0.293438
 P   0.360085   0.305268   0.290955
 P   0.432353   0.240514   0.189398
 P   0.405724   0.277573   0.188285
 P   0.492365   0.234922   0.290743
 P   0.456357   0.262478   0.285835
 P   0.550574   0.239466   0.191873
 P   0.509965   0.259990   0.187641
 P   0.605976   0.257246   0.292294
 P   0.561690   0.269881   0.289417
 P   0.658903   0.286331   0.190921
 P   0.613090   0.287522   0.190204
 P   0.702882   0.327209   0.290211
 P   0.658033   0.318078   0.290428
 P   0.736143   0.376879   0.190168
 P   0.694523   0.357863   0.190505
 P   0.757801   0.432597   0.290222
 P   0.721428   0.404822   0.290398
 P   0.766342   0.491732   0.190173
 P   0.737048   0.456573   0.190371
 C   0.519480   0.175646   0.503745
 C   0.535656   0.175476   0.434261
 C   0.563447   0.174628   0.442884
 C   0.575364   0.174134   0.520585
 C   0.558565   0.173456   0.589683
 C   0.530773   0.174322   0.581442
 H   0.526136   0.176320   0.374530
 H   0.576324   0.175085   0.388995
 H   0.567619   0.173137   0.650211
 H   0.517693   0.174894   0.634817
 S   0.484342   0.179712   0.493884
 O   0.473485   0.191225   0.570599
 O   0.478567   0.191660   0.413398
 N   0.471265   0.148008   0.497425
 H   0.456480   0.145822   0.539438
 N   0.602861   0.173865   0.528832
 H   0.614252   0.179071   0.480583
 H   0.610878   0.178446   0.583393
 C   0.472111   0.129501   0.434901
 C   0.455286   0.090991   0.382530
 C   0.490638   0.114794   0.318162
 C   0.473193   0.092801   0.317553
 H   0.440955   0.074252   0.387282
 H   0.505493   0.117642   0.269704
 H   0.473543   0.077807   0.269231
 N   0.454362   0.109197   0.441843
 N   0.490536   0.133408   0.376628
