# Supplementary material for: Unraveling the influence of defects on Sulfonamide adsorption onto Blue-phosphorene nanotube using density functional theory
Source: PLoS One. 2025 Mar 24;20(3):e0312034. doi: 10.1371/journal.pone.0312034 (PMC11932492; doi:10.1371/journal.pone.0312034)
Supplement: S2 CIF Files — (ZIP) [file pone.0312034.s002.zip › BPNT1414_SV_SAM.cif]

data_block_1
_audit_creation_date         'Tue Sep 17 15:45:15 2024'
_audit_creation_method       'generated by GDIS v0.99'


_cell_length_a             50.0000
_cell_length_b             50.0000
_cell_length_c             16.6085
_cell_angle_alpha          90.00
_cell_angle_beta           90.00
_cell_angle_gamma          90.00


_symmetry_space_group_name_H-M   'P 1'
_symmetry_Int_Tables_number       1


loop_
_atom_site_label
_atom_site_fract_x
_atom_site_fract_y
_atom_site_fract_z
 C   0.187276   0.544149   0.411178
 C   0.187465   0.529458   0.483597
 C   0.187830   0.501466   0.481110
 C   0.187912   0.487680   0.406277
 C   0.188198   0.502905   0.333892
 C   0.187605   0.530875   0.336187
 H   0.186547   0.540285   0.541366
 H   0.187482   0.489914   0.537676
 H   0.188115   0.492425   0.275468
 H   0.186574   0.542612   0.280071
 S   0.181010   0.579437   0.415131
 O   0.164918   0.586103   0.342025
 O   0.173371   0.585728   0.500081
 N   0.211323   0.595559   0.400144
 H   0.208851   0.607575   0.350256
 H   0.214612   0.607264   0.450283
 N   0.186333   0.460001   0.403726
 H   0.192223   0.450025   0.454389
 H   0.192794   0.450999   0.352018
 P   0.762358   0.551636   0.095355
 P   0.741740   0.510737   0.095390
 P   0.744282   0.608727   0.995370
 P   0.733287   0.564267   0.995378
 P   0.714020   0.660362   0.095396
 P   0.713160   0.614565   0.095431
 P   0.672979   0.703984   0.995410
 P   0.682356   0.659155   0.995403
 P   0.623224   0.737330   0.095377
 P   0.642380   0.695724   0.095407
 P   0.567324   0.758741   0.995391
 P   0.595244   0.722447   0.995408
 P   0.508065   0.767193   0.095282
 P   0.543352   0.738021   0.095361
 P   0.448480   0.762391   0.995176
 P   0.489298   0.741663   0.995307
 P   0.391407   0.744870   0.094979
 P   0.435747   0.733513   0.095343
 P   0.339467   0.714591   0.995877
 P   0.385289   0.713547   0.995678
 P   0.296417   0.672242   0.098196
 P   0.341046   0.682794   0.095602
 P   0.263031   0.623504   0.997472
 P   0.304367   0.643096   0.994370
 P   0.245503   0.566089   0.099078
 P   0.280730   0.594846   0.091650
 P   0.235373   0.507679   0.996964
 P   0.264067   0.543227   0.993210
 P   0.240510   0.448941   0.098210
 P   0.263326   0.488279   0.090012
 P   0.255083   0.390384   0.996582
 P   0.267434   0.434420   0.994924
 P   0.285584   0.339098   0.096860
 P   0.286840   0.384929   0.095029
 P   0.326899   0.295381   0.996146
 P   0.316955   0.340077   0.995671
 P   0.376890   0.262530   0.095619
 P   0.357500   0.303978   0.095759
 P   0.432709   0.241331   0.995549
 P   0.404772   0.277600   0.995689
 P   0.491944   0.232752   0.095475
 P   0.456692   0.261980   0.095626
 P   0.551627   0.237633   0.995466
 P   0.510746   0.258277   0.995537
 P   0.608731   0.255685   0.095434
 P   0.564266   0.266663   0.095503
 P   0.660371   0.286006   0.995468
 P   0.614575   0.286839   0.995478
 P   0.703978   0.327058   0.095413
 P   0.659154   0.317660   0.095456
 P   0.737321   0.376793   0.995382
 P   0.695717   0.357639   0.995392
 P   0.758782   0.432686   0.095381
 P   0.722470   0.404770   0.095414
 P   0.767265   0.491967   0.995380
 P   0.738077   0.456672   0.995389
 P   0.762353   0.551631   0.895421
 P   0.741734   0.510733   0.895396
 P   0.744296   0.608723   0.795436
 P   0.733311   0.564260   0.795389
 P   0.714002   0.660366   0.895380
 P   0.713143   0.614569   0.895376
 P   0.672963   0.703988   0.795404
 P   0.682347   0.659158   0.795385
 P   0.623221   0.737318   0.895430
 P   0.642384   0.695717   0.895428
 P   0.567316   0.758732   0.795416
 P   0.595255   0.722448   0.795402
 P   0.508097   0.767181   0.895429
 P   0.543373   0.738008   0.895424
 P   0.448473   0.762396   0.795684
 P   0.489294   0.741671   0.795512
 P   0.391260   0.744550   0.895435
 P   0.435678   0.733320   0.895437
 P   0.339461   0.714585   0.795065
 P   0.385283   0.713548   0.795163
 P   0.295665   0.674059   0.895591
 P   0.340547   0.683107   0.895500
 P   0.263070   0.623504   0.793629
 P   0.304375   0.643143   0.796765
 P   0.242075   0.567074   0.895302
 P   0.277598   0.595998   0.895644
 P   0.236366   0.507544   0.793572
 P   0.264750   0.543272   0.798780
 P   0.238574   0.448291   0.895598
 P   0.260409   0.488552   0.896439
 P   0.255253   0.390431   0.795319
 P   0.268046   0.434322   0.797996
 P   0.285211   0.338142   0.896020
 P   0.285971   0.383867   0.896096
 P   0.326859   0.295260   0.795664
 P   0.316901   0.339944   0.796105
 P   0.376848   0.262596   0.895770
 P   0.357293   0.304001   0.895774
 P   0.432704   0.241326   0.795725
 P   0.404736   0.277578   0.795677
 P   0.491933   0.232789   0.895568
 P   0.456702   0.262035   0.895621
 P   0.551626   0.237632   0.795541
 P   0.510744   0.258277   0.795553
 P   0.608736   0.255696   0.895488
 P   0.564278   0.266694   0.895503
 P   0.660369   0.285990   0.795444
 P   0.614573   0.286822   0.795424
 P   0.703973   0.327044   0.895428
 P   0.659149   0.317652   0.895436
 P   0.737332   0.376784   0.795446
 P   0.695725   0.357637   0.795419
 P   0.758782   0.432685   0.895411
 P   0.722464   0.404782   0.895395
 P   0.767273   0.491970   0.795419
 P   0.738091   0.456667   0.795379
 P   0.762391   0.551645   0.695426
 P   0.741778   0.510745   0.695353
 P   0.744341   0.608745   0.595404
 P   0.733362   0.564277   0.595348
 P   0.714027   0.660366   0.695414
 P   0.713179   0.614567   0.695366
 P   0.672990   0.704020   0.595413
 P   0.682382   0.659189   0.595351
 P   0.623224   0.737338   0.695405
 P   0.642381   0.695733   0.695359
 P   0.567293   0.758775   0.595417
 P   0.595250   0.722496   0.595346
 P   0.508061   0.767209   0.695537
 P   0.543345   0.738030   0.695414
 P   0.448498   0.762614   0.595662
 P   0.489263   0.741789   0.595404
 P   0.391384   0.744881   0.695847
 P   0.435734   0.733535   0.695463
 P   0.339711   0.714466   0.595298
 P   0.385487   0.713929   0.595583
 P   0.296406   0.672258   0.692802
 P   0.341035   0.682815   0.695268
 P   0.267416   0.618904   0.589930
 P   0.307401   0.641212   0.595584
 P   0.246339   0.565742   0.691896
 P   0.281090   0.594990   0.699678
 P   0.244422   0.507634   0.595219
 P   0.273080   0.542384   0.604092
 P   0.241945   0.449214   0.693528
 P   0.265262   0.488174   0.703214
 P   0.257632   0.393010   0.593762
 P   0.272651   0.436498   0.598433
 P   0.285522   0.338914   0.695012
 P   0.287060   0.384700   0.697135
 P   0.326906   0.295313   0.595779
 P   0.317500   0.340093   0.596032
 P   0.376864   0.262462   0.695805
 P   0.357399   0.303879   0.695794
 P   0.432717   0.241200   0.595684
 P   0.404716   0.277420   0.595599
 P   0.491935   0.232759   0.695625
 P   0.456671   0.261978   0.695573
 P   0.551631   0.237577   0.595517
 P   0.510736   0.258204   0.595470
 P   0.608733   0.255662   0.695486
 P   0.564268   0.266652   0.695456
 P   0.660393   0.285950   0.595461
 P   0.614596   0.286780   0.595417
 P   0.703995   0.327047   0.695438
 P   0.659174   0.317638   0.695392
 P   0.737378   0.376760   0.595405
 P   0.695768   0.357611   0.595348
 P   0.758814   0.432675   0.695437
 P   0.722502   0.404756   0.695366
 P   0.767329   0.491972   0.595405
 P   0.738152   0.456663   0.595362
 P   0.762437   0.551650   0.495392
 P   0.741822   0.510742   0.495363
 P   0.744358   0.608768   0.395416
 P   0.733370   0.564300   0.395437
 P   0.714066   0.660407   0.495438
 P   0.713213   0.614606   0.495394
 P   0.673021   0.704042   0.395405
 P   0.682409   0.659207   0.395426
 P   0.623235   0.737386   0.495380
 P   0.642411   0.695781   0.495353
 P   0.567300   0.758802   0.395388
 P   0.595243   0.722512   0.395417
 P   0.508068   0.767302   0.495433
 P   0.543326   0.738087   0.495371
 P   0.448495   0.762689   0.395412
 P   0.489246   0.741831   0.395429
 P   0.391359   0.745084   0.495617
 P   0.435700   0.733735   0.495499
 P   0.339935   0.714182   0.395388
 P   0.385670   0.714022   0.395428
 P   0.298252   0.670767   0.493954
 P   0.342315   0.682784   0.495834
 P   0.270114   0.618434   0.395482
 P   0.309779   0.640759   0.395380
 P   0.252852   0.559722   0.492743
 P   0.286457   0.590956   0.493678
 P   0.274378   0.531758   0.395227
 P   0.247266   0.453014   0.493232
 P   0.271710   0.491396   0.500032
 P   0.258546   0.393570   0.396070
 P   0.274579   0.436410   0.395363
 P   0.285970   0.339454   0.495630
 P   0.288948   0.385083   0.496196
 P   0.326877   0.295269   0.395701
 P   0.317668   0.340079   0.395807
 P   0.376832   0.262319   0.495704
 P   0.357408   0.303752   0.495676
 P   0.432719   0.241122   0.395618
 P   0.404722   0.277349   0.395694
 P   0.491947   0.232655   0.495574
 P   0.456675   0.261865   0.495560
 P   0.551644   0.237538   0.395504
 P   0.510745   0.258158   0.395564
 P   0.608766   0.255618   0.495461
 P   0.564295   0.266603   0.495447
 P   0.660413   0.285936   0.395409
 P   0.614612   0.286759   0.395457
 P   0.704035   0.326991   0.495431
 P   0.659207   0.317595   0.495408
 P   0.737399   0.376756   0.395424
 P   0.695792   0.357596   0.395464
 P   0.758868   0.432667   0.495404
 P   0.722549   0.404755   0.495391
 P   0.767355   0.491968   0.395396
 P   0.738168   0.456665   0.395436
 P   0.762413   0.551650   0.295402
 P   0.741795   0.510747   0.295478
 P   0.744320   0.608729   0.195379
 P   0.733333   0.564264   0.195442
 P   0.714056   0.660392   0.295377
 P   0.713203   0.614591   0.295431
 P   0.672970   0.704002   0.195395
 P   0.682370   0.659174   0.195443
 P   0.623231   0.737365   0.295417
 P   0.642405   0.695760   0.295483
 P   0.567296   0.758754   0.195380
 P   0.595253   0.722475   0.195427
 P   0.508065   0.767275   0.295346
 P   0.543328   0.738068   0.295426
 P   0.448511   0.762589   0.195142
 P   0.489269   0.741759   0.195381
 P   0.391372   0.745062   0.295171
 P   0.435716   0.733727   0.295357
 P   0.339736   0.714449   0.195531
 P   0.385510   0.713906   0.195195
 P   0.298261   0.670772   0.296847
 P   0.342327   0.682772   0.294989
 P   0.267207   0.619055   0.200960
 P   0.307340   0.641148   0.195334
 P   0.252060   0.560072   0.299468
 P   0.286020   0.590883   0.296944
 P   0.242133   0.507865   0.197348
 P   0.271451   0.542179   0.187644
 P   0.246026   0.452835   0.300231
 P   0.269904   0.491636   0.291699
 P   0.257201   0.392820   0.198276
 P   0.271237   0.436700   0.193929
 P   0.285977   0.339470   0.295939
 P   0.288750   0.385129   0.295388
 P   0.326970   0.295454   0.195706
 P   0.317572   0.340241   0.195743
 P   0.376853   0.262355   0.295619
 P   0.357456   0.303798   0.295883
 P   0.432733   0.241220   0.195558
 P   0.404763   0.277458   0.195767
 P   0.491959   0.232666   0.295534
 P   0.456688   0.261875   0.295675
 P   0.551639   0.237584   0.195461
 P   0.510745   0.258206   0.195583
 P   0.608752   0.255625   0.295467
 P   0.564282   0.266605   0.295538
 P   0.660374   0.285979   0.195417
 P   0.614575   0.286796   0.195518
 P   0.704019   0.327022   0.295406
 P   0.659192   0.317620   0.295495
 P   0.737347   0.376782   0.195391
 P   0.695741   0.357635   0.195472
 P   0.758835   0.432673   0.295393
 P   0.722522   0.404754   0.295470
 P   0.767284   0.491977   0.195377
 P   0.738109   0.456665   0.195447
