# Supplementary material for: Unraveling the influence of defects on Sulfonamide adsorption onto Blue-phosphorene nanotube using density functional theory
Source: PLoS One. 2025 Mar 24;20(3):e0312034. doi: 10.1371/journal.pone.0312034 (PMC11932492; doi:10.1371/journal.pone.0312034)
Supplement: S2 CIF Files — (ZIP) [file pone.0312034.s002.zip › BPNT1414_SMX.cif]

data_block_1
_audit_creation_date         'Tue Sep 17 15:45:19 2024'
_audit_creation_method       'generated by GDIS v0.99'


_cell_length_a             50.0000
_cell_length_b             50.0000
_cell_length_c             16.6234
_cell_angle_alpha          90.00
_cell_angle_beta           90.00
_cell_angle_gamma          90.00


_symmetry_space_group_name_H-M   'P 1'
_symmetry_Int_Tables_number       1


loop_
_atom_site_label
_atom_site_fract_x
_atom_site_fract_y
_atom_site_fract_z
 P   0.761419   0.551461   0.095816
 P   0.740783   0.510669   0.095912
 P   0.743442   0.608334   0.995844
 P   0.732358   0.563986   0.995863
 P   0.713275   0.659829   0.095787
 P   0.712370   0.614120   0.095901
 P   0.672348   0.703218   0.995841
 P   0.681651   0.658468   0.995865
 P   0.622859   0.736456   0.095823
 P   0.641866   0.694892   0.095919
 P   0.567226   0.757864   0.995849
 P   0.594954   0.721545   0.995872
 P   0.508244   0.766431   0.095837
 P   0.543346   0.737177   0.095931
 P   0.448859   0.761602   0.995850
 P   0.489570   0.740885   0.995911
 P   0.392032   0.743870   0.095760
 P   0.436294   0.732618   0.095900
 P   0.340420   0.714088   0.996224
 P   0.386092   0.712724   0.996080
 P   0.296536   0.673565   0.096126
 P   0.341400   0.682459   0.096089
 P   0.263152   0.623796   0.996119
 P   0.304689   0.643025   0.996348
 P   0.242517   0.567262   0.096354
 P   0.278263   0.595927   0.096056
 P   0.235970   0.507920   0.993902
 P   0.264420   0.543764   0.997623
 P   0.239100   0.448517   0.095879
 P   0.260371   0.489126   0.096466
 P   0.256426   0.391096   0.995854
 P   0.268636   0.435217   0.997924
 P   0.286301   0.339002   0.096094
 P   0.287195   0.384730   0.096388
 P   0.327769   0.295843   0.996277
 P   0.317954   0.340445   0.996272
 P   0.377533   0.263184   0.095946
 P   0.358210   0.304575   0.096056
 P   0.433164   0.242035   0.995897
 P   0.405334   0.278271   0.995984
 P   0.492170   0.233589   0.095875
 P   0.457000   0.262766   0.095975
 P   0.551586   0.238569   0.995852
 P   0.510790   0.259166   0.995900
 P   0.608433   0.256572   0.095822
 P   0.564074   0.267604   0.095923
 P   0.659865   0.286816   0.995804
 P   0.614159   0.287701   0.995873
 P   0.703278   0.327711   0.095831
 P   0.658528   0.318373   0.095932
 P   0.736468   0.377269   0.995846
 P   0.694906   0.358242   0.995909
 P   0.757872   0.432950   0.095823
 P   0.721587   0.405152   0.095907
 P   0.766276   0.492003   0.995822
 P   0.737091   0.456822   0.995883
 P   0.761397   0.551445   0.895872
 P   0.740736   0.510668   0.895839
 P   0.743470   0.608347   0.795902
 P   0.732385   0.563997   0.795824
 P   0.713251   0.659809   0.895868
 P   0.712344   0.614106   0.895837
 P   0.672368   0.703242   0.795899
 P   0.681673   0.658490   0.795804
 P   0.622846   0.736441   0.895862
 P   0.641842   0.694877   0.895833
 P   0.567221   0.757888   0.795877
 P   0.594959   0.721571   0.795801
 P   0.508233   0.766380   0.895853
 P   0.543343   0.737140   0.895839
 P   0.448811   0.761578   0.795938
 P   0.489539   0.740879   0.795843
 P   0.392016   0.743798   0.896103
 P   0.436286   0.732554   0.895971
 P   0.340365   0.714301   0.796525
 P   0.386022   0.712790   0.796104
 P   0.296532   0.673710   0.896623
 P   0.341379   0.682558   0.896259
 P   0.264292   0.623212   0.795047
 P   0.305216   0.643418   0.796673
 P   0.244624   0.566625   0.893724
 P   0.279353   0.596258   0.897299
 P   0.241714   0.507987   0.793237
 P   0.269354   0.544012   0.799301
 P   0.242250   0.449109   0.893189
 P   0.263920   0.489280   0.899474
 P   0.258086   0.392242   0.795747
 P   0.273203   0.435340   0.799819
 P   0.286324   0.338863   0.896500
 P   0.287967   0.384503   0.897557
 P   0.327714   0.295677   0.796275
 P   0.317916   0.340258   0.796382
 P   0.377532   0.263182   0.896060
 P   0.358127   0.304535   0.896085
 P   0.433143   0.242058   0.795948
 P   0.405288   0.278284   0.795969
 P   0.492157   0.233621   0.895880
 P   0.457005   0.262817   0.895914
 P   0.551588   0.238547   0.795903
 P   0.510793   0.259155   0.795845
 P   0.608421   0.256600   0.895882
 P   0.564065   0.267629   0.895852
 P   0.659882   0.286793   0.795944
 P   0.614174   0.287677   0.795830
 P   0.703260   0.327753   0.895867
 P   0.658512   0.318430   0.895839
 P   0.736492   0.377259   0.795892
 P   0.694929   0.358230   0.795776
 P   0.757838   0.432960   0.895867
 P   0.721557   0.405161   0.895840
 P   0.766300   0.492003   0.795909
 P   0.737115   0.456820   0.795800
 P   0.761457   0.551471   0.695906
 P   0.740821   0.510675   0.695797
 P   0.743537   0.608380   0.595877
 P   0.732462   0.564022   0.595804
 P   0.713316   0.659857   0.695939
 P   0.712413   0.614145   0.695817
 P   0.672426   0.703309   0.595877
 P   0.681755   0.658556   0.595812
 P   0.622876   0.736501   0.695908
 P   0.641891   0.694936   0.695797
 P   0.567224   0.757967   0.595879
 P   0.594987   0.721658   0.595816
 P   0.508199   0.766430   0.695899
 P   0.543333   0.737204   0.695805
 P   0.448765   0.761616   0.595920
 P   0.489516   0.740940   0.595834
 P   0.391951   0.743886   0.696132
 P   0.436213   0.732582   0.695931
 P   0.340294   0.714380   0.596020
 P   0.385949   0.712906   0.595983
 P   0.296633   0.673778   0.696328
 P   0.341381   0.682852   0.696306
 P   0.265862   0.622256   0.595005
 P   0.306071   0.643573   0.596548
 P   0.248234   0.565821   0.695788
 P   0.282117   0.596148   0.697415
 P   0.245038   0.507485   0.596363
 P   0.271911   0.544039   0.596720
 P   0.247384   0.450352   0.696357
 P   0.269918   0.489760   0.698823
 P   0.258553   0.392610   0.596674
 P   0.274609   0.435316   0.595518
 P   0.286355   0.338974   0.696331
 P   0.288982   0.384505   0.696663
 P   0.327649   0.295578   0.596003
 P   0.317850   0.340155   0.595925
 P   0.377512   0.263139   0.696024
 P   0.358028   0.304458   0.695986
 P   0.433111   0.241996   0.595942
 P   0.405251   0.278226   0.595873
 P   0.492145   0.233585   0.695910
 P   0.456983   0.262785   0.695849
 P   0.551603   0.238470   0.595905
 P   0.510802   0.259083   0.595817
 P   0.608452   0.256533   0.695922
 P   0.564090   0.267567   0.695810
 P   0.659934   0.286713   0.595855
 P   0.614218   0.287588   0.595795
 P   0.703312   0.327686   0.695895
 P   0.658562   0.318340   0.695788
 P   0.736554   0.377224   0.595883
 P   0.694995   0.358168   0.595792
 P   0.757909   0.432942   0.695899
 P   0.721624   0.405140   0.695803
 P   0.766393   0.492003   0.595886
 P   0.737204   0.456814   0.595813
 P   0.761537   0.551485   0.495882
 P   0.740895   0.510688   0.495837
 P   0.743558   0.608394   0.395851
 P   0.732501   0.564031   0.395881
 P   0.713363   0.659896   0.495827
 P   0.712455   0.614180   0.495828
 P   0.672435   0.703328   0.395856
 P   0.681738   0.658573   0.395892
 P   0.622905   0.736569   0.495878
 P   0.641920   0.694999   0.495846
 P   0.567237   0.757993   0.395875
 P   0.594991   0.721683   0.395901
 P   0.508196   0.766487   0.495899
 P   0.543339   0.737263   0.495851
 P   0.448784   0.761679   0.395899
 P   0.489522   0.740982   0.395873
 P   0.391921   0.743935   0.495869
 P   0.436190   0.732636   0.495823
 P   0.340306   0.714395   0.395537
 P   0.385966   0.712944   0.395623
 P   0.296909   0.673472   0.495586
 P   0.341568   0.682887   0.495694
 P   0.265331   0.622622   0.397376
 P   0.305862   0.643410   0.394708
 P   0.249466   0.566544   0.496827
 P   0.283877   0.596030   0.495154
 P   0.240614   0.507784   0.399029
 P   0.268903   0.543445   0.393073
 P   0.245820   0.449794   0.497635
 P   0.268813   0.489065   0.492723
 P   0.257179   0.391619   0.396429
 P   0.271515   0.435001   0.393155
 P   0.286203   0.338813   0.495973
 P   0.288407   0.384394   0.495061
 P   0.327653   0.295679   0.395726
 P   0.317736   0.340254   0.395769
 P   0.377466   0.263101   0.495879
 P   0.357999   0.304436   0.495925
 P   0.433110   0.241951   0.395903
 P   0.405266   0.278199   0.395919
 P   0.492146   0.233515   0.495888
 P   0.456976   0.262707   0.495875
 P   0.551612   0.238438   0.395871
 P   0.510810   0.259055   0.395907
 P   0.608483   0.256460   0.495878
 P   0.564118   0.267496   0.495847
 P   0.659947   0.286699   0.395852
 P   0.614232   0.287572   0.395895
 P   0.703366   0.327641   0.495871
 P   0.658609   0.318305   0.495831
 P   0.736594   0.377211   0.395848
 P   0.695031   0.358160   0.395884
 P   0.757969   0.432925   0.495873
 P   0.721684   0.405113   0.495826
 P   0.766422   0.492004   0.395849
 P   0.737231   0.456814   0.395879
 P   0.761512   0.551479   0.295824
 P   0.740874   0.510683   0.295900
 P   0.743492   0.608363   0.195847
 P   0.732424   0.564006   0.195925
 P   0.713337   0.659880   0.295881
 P   0.712427   0.614166   0.295942
 P   0.672396   0.703276   0.195837
 P   0.681718   0.658525   0.195928
 P   0.622895   0.736546   0.295860
 P   0.641906   0.694977   0.295922
 P   0.567234   0.757937   0.195867
 P   0.594977   0.721619   0.195950
 P   0.508225   0.766491   0.295888
 P   0.543346   0.737248   0.295929
 P   0.448835   0.761671   0.195842
 P   0.489554   0.740960   0.195928
 P   0.391967   0.743989   0.295691
 P   0.436225   0.732681   0.295836
 P   0.340373   0.714280   0.195440
 P   0.386036   0.712883   0.195797
 P   0.296584   0.673736   0.295390
 P   0.341364   0.682788   0.295459
 P   0.263435   0.623506   0.196996
 P   0.304831   0.643017   0.195851
 P   0.244483   0.566668   0.299149
 P   0.279870   0.595629   0.294740
 P   0.235635   0.507928   0.198298
 P   0.264239   0.543668   0.195282
 P   0.241076   0.449017   0.298557
 P   0.263224   0.489025   0.293380
 P   0.256091   0.390923   0.196127
 P   0.268111   0.435114   0.195180
 P   0.286183   0.338778   0.295554
 P   0.287429   0.384457   0.295119
 P   0.327745   0.295865   0.195828
 P   0.317907   0.340471   0.196028
 P   0.377474   0.263143   0.295879
 P   0.358103   0.304526   0.295983
 P   0.433137   0.241970   0.195899
 P   0.405312   0.278219   0.195996
 P   0.492165   0.233517   0.295907
 P   0.456991   0.262696   0.295933
 P   0.551607   0.238506   0.195851
 P   0.510803   0.259100   0.195972
 P   0.608474   0.256484   0.295852
 P   0.564109   0.267520   0.295941
 P   0.659906   0.286751   0.195873
 P   0.614194   0.287624   0.195960
 P   0.703346   0.327658   0.295836
 P   0.658589   0.318327   0.295932
 P   0.736522   0.377242   0.195834
 P   0.694964   0.358191   0.195939
 P   0.757947   0.432931   0.295834
 P   0.721662   0.405124   0.295924
 P   0.766360   0.492001   0.195820
 P   0.737169   0.456817   0.195917
 C   0.180138   0.518199   0.569624
 C   0.179737   0.496907   0.513933
 C   0.180645   0.470574   0.542017
 C   0.182047   0.465054   0.625833
 C   0.182230   0.486872   0.680879
 C   0.181353   0.513241   0.653083
 H   0.179850   0.501094   0.448962
 H   0.180861   0.453863   0.498816
 H   0.183809   0.482880   0.745917
 H   0.182970   0.530164   0.695365
 S   0.183085   0.551665   0.534260
 O   0.196273   0.568011   0.598252
 O   0.192729   0.550222   0.449194
 N   0.151817   0.565353   0.530439
 H   0.145959   0.572042   0.586160
 N   0.182804   0.438955   0.653324
 H   0.188674   0.424670   0.613124
 H   0.190599   0.436060   0.709447
 C   0.130915   0.552864   0.488243
 C   0.086682   0.543244   0.486576
 C   0.111199   0.529924   0.379104
 N   0.107217   0.554095   0.526708
 C   0.134575   0.541086   0.412347
 H   0.153702   0.541344   0.380078
 N   0.087079   0.530786   0.414679
 O   0.063144   0.545375   0.526007
 C   0.040079   0.534711   0.486064
 O   0.113630   0.517986   0.306545
 C   0.089427   0.508000   0.270843
 H   0.074717   0.524346   0.262304
 H   0.095702   0.499688   0.212284
 H   0.080275   0.492270   0.308902
 H   0.023284   0.538621   0.527568
 H   0.036756   0.544908   0.427697
 H   0.042349   0.512960   0.475119
