# Supplementary material for: Unraveling the influence of defects on Sulfonamide adsorption onto Blue-phosphorene nanotube using density functional theory
Source: PLoS One. 2025 Mar 24;20(3):e0312034. doi: 10.1371/journal.pone.0312034 (PMC11932492; doi:10.1371/journal.pone.0312034)
Supplement: S2 CIF Files — (ZIP) [file pone.0312034.s002.zip › BPNT1414_SDZ.cif]

data_block_1
_audit_creation_date         'Tue Sep 17 15:45:24 2024'
_audit_creation_method       'generated by GDIS v0.99'


_cell_length_a             50.0000
_cell_length_b             50.0000
_cell_length_c             16.6232
_cell_angle_alpha          90.00
_cell_angle_beta           90.00
_cell_angle_gamma          90.00


_symmetry_space_group_name_H-M   'P 1'
_symmetry_Int_Tables_number       1


loop_
_atom_site_label
_atom_site_fract_x
_atom_site_fract_y
_atom_site_fract_z
 P   0.761071   0.551396   0.095816
 P   0.740426   0.510643   0.095917
 P   0.743091   0.608185   0.995832
 P   0.731997   0.563872   0.995888
 P   0.712939   0.659598   0.095793
 P   0.712034   0.613923   0.095909
 P   0.672087   0.702919   0.995816
 P   0.681348   0.658191   0.995829
 P   0.622661   0.736139   0.095818
 P   0.641639   0.694594   0.095941
 P   0.567085   0.757488   0.995828
 P   0.594790   0.721188   0.995867
 P   0.508164   0.766025   0.095811
 P   0.543239   0.736785   0.095910
 P   0.448868   0.761203   0.995780
 P   0.489543   0.740484   0.995827
 P   0.392084   0.743462   0.095548
 P   0.436322   0.732205   0.095772
 P   0.340630   0.713554   0.995455
 P   0.386264   0.712334   0.995715
 P   0.297030   0.672962   0.095266
 P   0.341779   0.682091   0.095538
 P   0.263839   0.623152   0.996080
 P   0.305346   0.642323   0.995627
 P   0.243680   0.566972   0.097113
 P   0.279526   0.595317   0.094980
 P   0.234671   0.508136   0.996558
 P   0.263747   0.543478   0.995053
 P   0.240018   0.448813   0.097565
 P   0.261021   0.489412   0.094714
 P   0.256602   0.391501   0.995929
 P   0.268017   0.435799   0.995449
 P   0.286754   0.339695   0.095448
 P   0.287842   0.385361   0.095275
 P   0.328017   0.296655   0.995729
 P   0.318433   0.341302   0.995852
 P   0.377553   0.263720   0.095781
 P   0.358383   0.305170   0.095925
 P   0.433145   0.242460   0.995865
 P   0.405400   0.278732   0.995892
 P   0.492094   0.234008   0.095820
 P   0.456962   0.263200   0.095930
 P   0.551438   0.238953   0.995832
 P   0.510689   0.259588   0.995859
 P   0.608239   0.256906   0.095802
 P   0.563914   0.267962   0.095920
 P   0.659601   0.287114   0.995806
 P   0.613929   0.288026   0.995856
 P   0.702961   0.327937   0.095801
 P   0.658227   0.318661   0.095906
 P   0.736131   0.377430   0.995840
 P   0.694582   0.358444   0.995880
 P   0.757509   0.433037   0.095810
 P   0.721230   0.405275   0.095912
 P   0.765922   0.492010   0.995828
 P   0.736720   0.456879   0.995877
 P   0.761032   0.551377   0.895874
 P   0.740380   0.510637   0.895834
 P   0.743122   0.608200   0.795909
 P   0.732028   0.563885   0.795790
 P   0.712944   0.659589   0.895870
 P   0.712012   0.613922   0.895831
 P   0.672107   0.702948   0.795916
 P   0.681374   0.658218   0.795833
 P   0.622648   0.736121   0.895868
 P   0.641596   0.694568   0.895828
 P   0.567090   0.757521   0.795881
 P   0.594801   0.721222   0.795797
 P   0.508178   0.766006   0.895840
 P   0.543239   0.736752   0.895815
 P   0.448851   0.761227   0.795873
 P   0.489533   0.740512   0.795797
 P   0.392113   0.743400   0.895841
 P   0.436356   0.732182   0.895803
 P   0.340591   0.713635   0.796208
 P   0.386225   0.712381   0.795869
 P   0.297020   0.672828   0.895823
 P   0.341811   0.681900   0.895733
 P   0.263828   0.623224   0.795324
 P   0.305313   0.642402   0.795834
 P   0.242618   0.567264   0.895517
 P   0.278700   0.595415   0.895664
 P   0.235367   0.507999   0.794010
 P   0.264019   0.543622   0.796327
 P   0.239055   0.448688   0.895560
 P   0.260009   0.489382   0.896180
 P   0.256681   0.391546   0.795931
 P   0.268510   0.435730   0.797078
 P   0.286804   0.339843   0.896055
 P   0.287674   0.385546   0.896011
 P   0.327977   0.296556   0.796217
 P   0.318334   0.341186   0.795930
 P   0.377577   0.263742   0.895916
 P   0.358475   0.305215   0.895870
 P   0.433135   0.242431   0.795908
 P   0.405382   0.278702   0.795840
 P   0.492080   0.234030   0.895875
 P   0.456962   0.263228   0.895846
 P   0.551444   0.238921   0.795902
 P   0.510692   0.259554   0.795818
 P   0.608223   0.256936   0.895873
 P   0.563903   0.268000   0.895831
 P   0.659623   0.287085   0.795936
 P   0.613948   0.287995   0.795816
 P   0.702940   0.327969   0.895864
 P   0.658207   0.318703   0.895828
 P   0.736160   0.377416   0.795895
 P   0.694610   0.358427   0.795786
 P   0.757474   0.433039   0.895867
 P   0.721196   0.405283   0.895832
 P   0.765952   0.492010   0.795910
 P   0.736750   0.456876   0.795800
 P   0.761118   0.551406   0.695913
 P   0.740474   0.510651   0.695788
 P   0.743208   0.608248   0.595870
 P   0.732135   0.563918   0.595785
 P   0.712985   0.659636   0.695929
 P   0.712082   0.613957   0.695796
 P   0.672186   0.703036   0.595882
 P   0.681458   0.658298   0.595775
 P   0.622682   0.736187   0.695895
 P   0.641666   0.694641   0.695760
 P   0.567095   0.757616   0.595861
 P   0.594831   0.721325   0.595770
 P   0.508157   0.766069   0.695860
 P   0.543241   0.736833   0.695772
 P   0.448784   0.761265   0.595841
 P   0.489497   0.740579   0.595799
 P   0.392045   0.743508   0.696028
 P   0.436288   0.732238   0.695855
 P   0.340497   0.713821   0.596149
 P   0.386130   0.712511   0.595971
 P   0.296993   0.673050   0.696187
 P   0.341728   0.682186   0.696093
 P   0.265328   0.622499   0.594235
 P   0.306124   0.642708   0.596731
 P   0.243907   0.566966   0.693909
 P   0.279688   0.595365   0.696766
 P   0.239022   0.508000   0.594167
 P   0.267060   0.543814   0.597332
 P   0.241358   0.449187   0.693692
 P   0.262759   0.489542   0.698015
 P   0.257661   0.392269   0.595703
 P   0.271773   0.435704   0.598452
 P   0.286627   0.339527   0.696419
 P   0.287959   0.385161   0.696847
 P   0.327859   0.296352   0.596082
 P   0.318161   0.340953   0.596168
 P   0.377531   0.263662   0.695994
 P   0.358307   0.305091   0.695894
 P   0.433100   0.242367   0.595903
 P   0.405322   0.278635   0.595865
 P   0.492087   0.233960   0.695907
 P   0.456953   0.263155   0.695810
 P   0.551465   0.238825   0.595873
 P   0.510705   0.259458   0.595799
 P   0.608261   0.256859   0.695915
 P   0.563930   0.267915   0.695782
 P   0.659687   0.287015   0.595863
 P   0.614001   0.287899   0.595768
 P   0.703003   0.327905   0.695909
 P   0.658266   0.318619   0.695796
 P   0.736234   0.377376   0.595882
 P   0.694686   0.358363   0.595798
 P   0.757554   0.433028   0.695905
 P   0.721277   0.405259   0.695794
 P   0.766053   0.492017   0.595888
 P   0.736855   0.456869   0.595800
 P   0.761198   0.551418   0.495851
 P   0.740554   0.510657   0.495812
 P   0.743235   0.608257   0.395844
 P   0.732157   0.563930   0.395882
 P   0.713062   0.659694   0.495824
 P   0.712144   0.614010   0.495805
 P   0.672185   0.703070   0.395845
 P   0.681459   0.658333   0.395882
 P   0.622715   0.736271   0.495858
 P   0.641700   0.694719   0.495845
 P   0.567100   0.757644   0.395838
 P   0.594837   0.721353   0.395877
 P   0.508130   0.766117   0.495816
 P   0.543243   0.736901   0.495813
 P   0.448773   0.761277   0.395817
 P   0.489482   0.740580   0.395847
 P   0.391989   0.743541   0.495869
 P   0.436236   0.732261   0.495827
 P   0.340474   0.713833   0.395705
 P   0.386102   0.712525   0.395744
 P   0.297308   0.672773   0.495833
 P   0.341898   0.682347   0.495958
 P   0.266279   0.621922   0.395835
 P   0.306664   0.642781   0.395285
 P   0.247283   0.567263   0.494657
 P   0.283029   0.595317   0.496460
 P   0.241235   0.507981   0.396887
 P   0.268986   0.543940   0.394905
 P   0.244847   0.449712   0.496018
 P   0.266471   0.489716   0.497914
 P   0.258225   0.392604   0.396044
 P   0.272695   0.435863   0.395186
 P   0.286638   0.339608   0.495983
 P   0.288658   0.385179   0.496449
 P   0.327867   0.296332   0.395855
 P   0.318203   0.340935   0.395880
 P   0.377498   0.263608   0.495921
 P   0.358239   0.305027   0.495949
 P   0.433082   0.242348   0.395863
 P   0.405307   0.278621   0.395893
 P   0.492066   0.233899   0.495853
 P   0.456929   0.263101   0.495847
 P   0.551462   0.238799   0.395848
 P   0.510703   0.259445   0.395877
 P   0.608289   0.256776   0.495861
 P   0.563958   0.267846   0.495831
 P   0.659714   0.286959   0.395841
 P   0.614029   0.287866   0.395876
 P   0.703070   0.327866   0.495846
 P   0.658331   0.318567   0.495779
 P   0.736274   0.377364   0.395846
 P   0.694721   0.358368   0.395876
 P   0.757632   0.433009   0.495865
 P   0.721348   0.405241   0.495820
 P   0.766091   0.492002   0.395847
 P   0.736883   0.456865   0.395876
 P   0.761171   0.551411   0.295847
 P   0.740526   0.510652   0.295941
 P   0.743161   0.608226   0.195836
 P   0.732089   0.563900   0.195954
 P   0.713039   0.659676   0.295871
 P   0.712117   0.613994   0.295953
 P   0.672154   0.702995   0.195825
 P   0.681420   0.658260   0.195967
 P   0.622703   0.736247   0.295835
 P   0.641683   0.694696   0.295910
 P   0.567088   0.757570   0.195826
 P   0.594818   0.721278   0.195954
 P   0.508135   0.766098   0.295846
 P   0.543241   0.736875   0.295914
 P   0.448806   0.761241   0.195783
 P   0.489506   0.740544   0.195884
 P   0.392005   0.743540   0.295653
 P   0.436247   0.732254   0.295807
 P   0.340540   0.713818   0.195226
 P   0.386167   0.712482   0.195607
 P   0.297205   0.672923   0.295399
 P   0.341830   0.682358   0.295369
 P   0.264915   0.622674   0.196699
 P   0.305889   0.642641   0.194965
 P   0.246363   0.566932   0.296329
 P   0.282119   0.595178   0.294183
 P   0.237247   0.508064   0.198308
 P   0.266183   0.543349   0.194038
 P   0.243478   0.449372   0.297107
 P   0.264977   0.489497   0.293360
 P   0.257270   0.391895   0.196151
 P   0.270272   0.435694   0.193804
 P   0.286654   0.339590   0.295715
 P   0.288484   0.385183   0.295136
 P   0.327908   0.296444   0.195649
 P   0.318247   0.341056   0.195771
 P   0.377510   0.263624   0.295816
 P   0.358270   0.305048   0.295878
 P   0.433115   0.242401   0.195832
 P   0.405346   0.278668   0.195924
 P   0.492070   0.233922   0.295851
 P   0.456935   0.263123   0.295927
 P   0.551457   0.238872   0.195838
 P   0.510701   0.259504   0.195943
 P   0.608279   0.256801   0.295834
 P   0.563950   0.267873   0.295925
 P   0.659658   0.287058   0.195836
 P   0.613975   0.287941   0.195964
 P   0.703048   0.327882   0.295846
 P   0.658310   0.318590   0.295968
 P   0.736196   0.377395   0.195819
 P   0.694650   0.358389   0.195932
 P   0.757608   0.433013   0.295835
 P   0.721325   0.405247   0.295924
 P   0.766008   0.492016   0.195823
 P   0.736813   0.456871   0.195935
 C   0.175623   0.509797   0.428757
 C   0.176569   0.497146   0.353033
 C   0.178818   0.469323   0.349542
 C   0.180646   0.453879   0.421309
 C   0.179306   0.467142   0.496880
 C   0.176868   0.494948   0.500622
 H   0.176456   0.509454   0.298142
 H   0.180021   0.459216   0.290775
 H   0.181042   0.455458   0.552854
 H   0.177163   0.505498   0.558715
 S   0.179097   0.545036   0.435444
 O   0.189563   0.551742   0.517505
 O   0.191963   0.554787   0.359984
 N   0.147542   0.558072   0.441344
 H   0.144885   0.570767   0.488826
 N   0.183574   0.426431   0.417850
 H   0.190417   0.418357   0.365394
 H   0.190597   0.417055   0.468096
 C   0.129774   0.559385   0.377313
 C   0.091199   0.576656   0.327306
 C   0.117150   0.545105   0.253369
 C   0.094365   0.561462   0.256843
 H   0.073838   0.590034   0.335370
 H   0.121214   0.532465   0.200306
 H   0.079816   0.562289   0.207456
 N   0.108756   0.575990   0.388299
 N   0.135111   0.543665   0.313261
