# Supplementary material for: Unraveling the influence of defects on Sulfonamide adsorption onto Blue-phosphorene nanotube using density functional theory
Source: PLoS One. 2025 Mar 24;20(3):e0312034. doi: 10.1371/journal.pone.0312034 (PMC11932492; doi:10.1371/journal.pone.0312034)
Supplement: S2 CIF Files — (ZIP) [file pone.0312034.s002.zip › BPNT1414_SAM.cif]

data_block_1
_audit_creation_date         'Tue Sep 17 15:45:28 2024'
_audit_creation_method       'generated by GDIS v0.99'


_cell_length_a             50.0000
_cell_length_b             50.0000
_cell_length_c             16.6248
_cell_angle_alpha          90.00
_cell_angle_beta           90.00
_cell_angle_gamma          90.00


_symmetry_space_group_name_H-M   'P 1'
_symmetry_Int_Tables_number       1


loop_
_atom_site_label
_atom_site_fract_x
_atom_site_fract_y
_atom_site_fract_z
 C   0.175921   0.543819   0.466468
 C   0.176921   0.529651   0.539698
 C   0.176322   0.501642   0.539185
 C   0.174729   0.487322   0.465502
 C   0.174019   0.502029   0.392153
 C   0.174328   0.529998   0.392616
 H   0.177619   0.540901   0.596694
 H   0.176923   0.490546   0.596553
 H   0.173208   0.491129   0.334495
 H   0.173141   0.541332   0.335858
 S   0.171202   0.579370   0.469022
 O   0.152456   0.586217   0.402221
 O   0.167236   0.586616   0.555408
 N   0.201084   0.593890   0.439451
 H   0.195885   0.608326   0.398104
 H   0.209181   0.602814   0.489836
 N   0.173009   0.459675   0.465160
 H   0.178774   0.449764   0.515865
 H   0.177550   0.449906   0.413102
 P   0.761364   0.551454   0.095349
 P   0.740739   0.510661   0.095438
 P   0.743369   0.608320   0.995380
 P   0.732295   0.563972   0.995428
 P   0.713193   0.659814   0.095314
 P   0.712307   0.614105   0.095436
 P   0.672249   0.703192   0.995385
 P   0.681566   0.658445   0.995418
 P   0.622741   0.736427   0.095379
 P   0.641779   0.694873   0.095484
 P   0.567062   0.757783   0.995418
 P   0.594843   0.721495   0.995439
 P   0.508038   0.766267   0.095461
 P   0.543206   0.737075   0.095514
 P   0.448604   0.761327   0.995545
 P   0.489387   0.740709   0.995532
 P   0.391748   0.743384   0.095558
 P   0.436086   0.732309   0.095616
 P   0.340227   0.713392   0.995890
 P   0.385925   0.712266   0.995704
 P   0.296522   0.672656   0.095902
 P   0.341347   0.681781   0.095847
 P   0.263205   0.622836   0.996151
 P   0.304738   0.642097   0.996052
 P   0.242574   0.566585   0.097917
 P   0.278394   0.595059   0.096165
 P   0.233885   0.507669   0.996364
 P   0.263092   0.542951   0.996749
 P   0.238325   0.448083   0.096750
 P   0.259482   0.488688   0.095920
 P   0.256057   0.390766   0.996287
 P   0.267146   0.435142   0.996523
 P   0.286733   0.339441   0.095707
 P   0.287221   0.385124   0.096028
 P   0.327930   0.296371   0.995797
 P   0.318369   0.341036   0.995897
 P   0.377478   0.263335   0.095564
 P   0.358372   0.304827   0.095755
 P   0.433133   0.242074   0.995513
 P   0.405333   0.278322   0.995602
 P   0.492144   0.233668   0.095436
 P   0.456959   0.262813   0.095575
 P   0.551539   0.238648   0.995411
 P   0.510753   0.259250   0.995474
 P   0.608393   0.256616   0.095371
 P   0.564045   0.267661   0.095488
 P   0.659822   0.286845   0.995341
 P   0.614125   0.287735   0.995412
 P   0.703227   0.327742   0.095361
 P   0.658486   0.318406   0.095441
 P   0.736411   0.377295   0.995377
 P   0.694859   0.358266   0.995433
 P   0.757811   0.432963   0.095346
 P   0.721529   0.405171   0.095441
 P   0.766229   0.492003   0.995347
 P   0.737036   0.456836   0.995417
 P   0.761329   0.551445   0.895420
 P   0.740688   0.510665   0.895376
 P   0.743390   0.608332   0.795449
 P   0.732319   0.563981   0.795350
 P   0.713174   0.659791   0.895456
 P   0.712272   0.614090   0.895402
 P   0.672280   0.703213   0.795448
 P   0.681610   0.658464   0.795365
 P   0.622728   0.736403   0.895438
 P   0.641753   0.694848   0.895375
 P   0.567063   0.757812   0.795484
 P   0.594850   0.721524   0.795377
 P   0.508032   0.766241   0.895513
 P   0.543193   0.737042   0.895429
 P   0.448581   0.761346   0.795611
 P   0.489375   0.740737   0.795470
 P   0.391766   0.743387   0.895812
 P   0.436091   0.732283   0.895603
 P   0.340151   0.713627   0.796353
 P   0.385844   0.712372   0.795803
 P   0.296443   0.672816   0.896527
 P   0.341282   0.681843   0.895933
 P   0.263738   0.622520   0.795596
 P   0.304883   0.642475   0.796502
 P   0.242827   0.566539   0.894967
 P   0.278633   0.595024   0.896747
 P   0.236604   0.507446   0.793751
 P   0.265718   0.542619   0.799235
 P   0.238458   0.448066   0.896110
 P   0.259890   0.488522   0.898062
 P   0.255996   0.390502   0.796583
 P   0.267778   0.434628   0.797840
 P   0.286693   0.339323   0.896351
 P   0.287172   0.384988   0.896299
 P   0.327876   0.296207   0.796044
 P   0.318169   0.340831   0.795950
 P   0.377487   0.263341   0.895682
 P   0.358374   0.304828   0.895727
 P   0.433113   0.242067   0.795564
 P   0.405302   0.278312   0.795581
 P   0.492134   0.233692   0.895487
 P   0.456962   0.262851   0.895500
 P   0.551543   0.238617   0.795470
 P   0.510755   0.259218   0.795417
 P   0.608378   0.256640   0.895428
 P   0.564035   0.267691   0.895398
 P   0.659843   0.286827   0.795483
 P   0.614143   0.287708   0.795381
 P   0.703209   0.327774   0.895416
 P   0.658469   0.318454   0.895383
 P   0.736434   0.377281   0.795437
 P   0.694879   0.358247   0.795333
 P   0.757781   0.432970   0.895413
 P   0.721502   0.405180   0.895375
 P   0.766248   0.492007   0.795443
 P   0.737065   0.456827   0.795339
 P   0.761399   0.551466   0.695439
 P   0.740768   0.510673   0.695328
 P   0.743471   0.608374   0.595408
 P   0.732413   0.564013   0.595329
 P   0.713235   0.659835   0.695457
 P   0.712346   0.614125   0.695328
 P   0.672337   0.703288   0.595435
 P   0.681676   0.658537   0.595345
 P   0.622757   0.736456   0.695465
 P   0.641808   0.694903   0.695342
 P   0.567079   0.757899   0.595454
 P   0.594880   0.721613   0.595355
 P   0.508012   0.766303   0.695506
 P   0.543198   0.737120   0.695378
 P   0.448537   0.761401   0.595569
 P   0.489349   0.740808   0.595435
 P   0.391702   0.743494   0.695838
 P   0.436030   0.732342   0.695573
 P   0.340057   0.713773   0.595970
 P   0.385760   0.712486   0.595743
 P   0.296399   0.673018   0.696521
 P   0.341187   0.682181   0.696130
 P   0.265160   0.621637   0.595723
 P   0.305543   0.642796   0.596617
 P   0.247051   0.564984   0.692804
 P   0.281027   0.595217   0.697819
 P   0.242270   0.507661   0.596582
 P   0.272370   0.541725   0.600623
 P   0.240651   0.448611   0.695235
 P   0.264233   0.487667   0.700611
 P   0.256607   0.390998   0.596212
 P   0.270039   0.434581   0.598060
 P   0.286520   0.338992   0.696307
 P   0.287248   0.384611   0.696917
 P   0.327808   0.296143   0.595797
 P   0.318068   0.340751   0.596062
 P   0.377453   0.263298   0.695679
 P   0.358242   0.304749   0.695756
 P   0.433079   0.242020   0.595542
 P   0.405262   0.278272   0.595555
 P   0.492124   0.233639   0.695490
 P   0.456944   0.262803   0.695459
 P   0.551563   0.238527   0.595447
 P   0.510767   0.259133   0.595372
 P   0.608413   0.256574   0.695457
 P   0.564058   0.267613   0.695353
 P   0.659897   0.286755   0.595373
 P   0.614189   0.287625   0.595323
 P   0.703261   0.327715   0.695442
 P   0.658519   0.318369   0.695324
 P   0.736515   0.377243   0.595409
 P   0.694959   0.358201   0.595355
 P   0.757860   0.432958   0.695435
 P   0.721584   0.405150   0.695320
 P   0.766344   0.492009   0.595426
 P   0.737165   0.456818   0.595332
 P   0.761477   0.551477   0.495403
 P   0.740840   0.510683   0.495385
 P   0.743499   0.608384   0.395394
 P   0.732440   0.564022   0.395427
 P   0.713285   0.659881   0.495377
 P   0.712394   0.614166   0.495355
 P   0.672343   0.703310   0.395401
 P   0.681674   0.658558   0.395419
 P   0.622791   0.736538   0.495431
 P   0.641836   0.694978   0.495403
 P   0.567089   0.757917   0.395454
 P   0.594891   0.721633   0.395457
 P   0.508004   0.766362   0.495461
 P   0.543199   0.737184   0.495438
 P   0.448542   0.761429   0.395560
 P   0.489345   0.740817   0.395500
 P   0.391663   0.743535   0.495639
 P   0.435993   0.732383   0.495550
 P   0.340087   0.713714   0.395534
 P   0.385785   0.712474   0.395582
 P   0.296571   0.672809   0.495819
 P   0.341289   0.682233   0.495824
 P   0.264811   0.621801   0.397477
 P   0.305450   0.642500   0.395658
 P   0.249832   0.563702   0.500853
 P   0.282672   0.595074   0.496374
 P   0.240590   0.507454   0.399386
 P   0.269398   0.542541   0.393958
 P   0.242609   0.449123   0.497373
 P   0.266629   0.487863   0.496437
 P   0.256497   0.390960   0.396218
 P   0.269470   0.434693   0.394965
 P   0.286556   0.339129   0.495854
 P   0.287538   0.384726   0.496054
 P   0.327816   0.296165   0.395623
 P   0.318118   0.340790   0.395769
 P   0.377413   0.263274   0.495611
 P   0.358224   0.304739   0.495698
 P   0.433077   0.241987   0.395537
 P   0.405262   0.278244   0.395585
 P   0.492115   0.233574   0.495438
 P   0.456938   0.262746   0.495495
 P   0.551568   0.238499   0.395444
 P   0.510775   0.259116   0.395454
 P   0.608440   0.256504   0.495418
 P   0.564083   0.267548   0.495402
 P   0.659908   0.286738   0.395424
 P   0.614200   0.287609   0.395448
 P   0.703323   0.327683   0.495416
 P   0.658576   0.318347   0.495380
 P   0.736546   0.377230   0.395391
 P   0.694989   0.358188   0.395410
 P   0.757924   0.432935   0.495393
 P   0.721641   0.405133   0.495362
 P   0.766379   0.492006   0.395416
 P   0.737191   0.456819   0.395398
 P   0.761456   0.551477   0.295382
 P   0.740832   0.510677   0.295469
 P   0.743435   0.608353   0.195364
 P   0.732374   0.563994   0.195468
 P   0.713267   0.659867   0.295419
 P   0.712380   0.614153   0.295477
 P   0.672313   0.703251   0.195381
 P   0.681649   0.658501   0.195470
 P   0.622782   0.736512   0.295414
 P   0.641825   0.694952   0.295462
 P   0.567070   0.757862   0.195424
 P   0.594872   0.721580   0.195503
 P   0.508017   0.766342   0.295491
 P   0.543207   0.737162   0.295521
 P   0.448579   0.761393   0.195503
 P   0.489374   0.740778   0.195557
 P   0.391694   0.743516   0.295514
 P   0.436026   0.732390   0.295566
 P   0.340152   0.713522   0.195450
 P   0.385858   0.712375   0.195694
 P   0.296451   0.672805   0.295716
 P   0.341236   0.682042   0.295691
 P   0.263455   0.622718   0.196824
 P   0.304843   0.642219   0.195970
 P   0.244849   0.565622   0.299127
 P   0.279766   0.594997   0.295155
 P   0.235559   0.507593   0.199112
 P   0.264766   0.542736   0.195499
 P   0.239997   0.448553   0.297850
 P   0.262767   0.488144   0.293981
 P   0.256063   0.390671   0.195934
 P   0.267528   0.434915   0.195572
 P   0.286577   0.339155   0.295614
 P   0.287269   0.384794   0.295585
 P   0.327867   0.296273   0.195553
 P   0.318242   0.340920   0.195886
 P   0.377429   0.263266   0.295568
 P   0.358274   0.304744   0.295694
 P   0.433106   0.242015   0.195510
 P   0.405298   0.278264   0.195641
 P   0.492131   0.233587   0.295450
 P   0.456946   0.262743   0.295563
 P   0.551562   0.238570   0.195402
 P   0.510771   0.259174   0.195529
 P   0.608431   0.256529   0.295405
 P   0.564076   0.267568   0.295503
 P   0.659865   0.286790   0.195374
 P   0.614161   0.287660   0.195496
 P   0.703300   0.327686   0.295381
 P   0.658552   0.318350   0.295467
 P   0.736465   0.377262   0.195350
 P   0.694914   0.358213   0.195473
 P   0.757904   0.432938   0.295371
 P   0.721619   0.405136   0.295461
 P   0.766311   0.492006   0.195360
 P   0.737123   0.456826   0.195466
