# Supplementary material for: Unraveling the influence of defects on Sulfonamide adsorption onto Blue-phosphorene nanotube using density functional theory
Source: PLoS One. 2025 Mar 24;20(3):e0312034. doi: 10.1371/journal.pone.0312034 (PMC11932492; doi:10.1371/journal.pone.0312034)
Supplement: S2 CIF Files — (ZIP) [file pone.0312034.s002.zip › BPNT140_SV_SMX.cif]

data_block_1
_audit_creation_date         'Tue Sep 17 15:45:31 2024'
_audit_creation_method       'generated by GDIS v0.99'


_cell_length_a             50.0000
_cell_length_b             50.0000
_cell_length_c             28.6201
_cell_angle_alpha          90.00
_cell_angle_beta           90.00
_cell_angle_gamma          90.00


_symmetry_space_group_name_H-M   'P 1'
_symmetry_Int_Tables_number       1


loop_
_atom_site_label
_atom_site_fract_x
_atom_site_fract_y
_atom_site_fract_z
 P   0.530136   0.340612   0.606486
 P   0.658982   0.529733   0.108301
 P   0.630125   0.595701   0.108171
 P   0.624978   0.554168   0.141659
 P   0.648254   0.564389   0.008206
 P   0.634011   0.525029   0.041721
 P   0.575773   0.642781   0.108166
 P   0.588923   0.603037   0.141596
 P   0.605566   0.622252   0.008131
 P   0.609663   0.580602   0.041590
 P   0.506286   0.661718   0.108175
 P   0.535432   0.631683   0.141619
 P   0.542116   0.656198   0.008154
 P   0.563768   0.620371   0.041587
 P   0.435536   0.648263   0.108122
 P   0.474886   0.634051   0.141607
 P   0.470128   0.659012   0.008145
 P   0.505292   0.636317   0.041589
 P   0.377700   0.605573   0.108091
 P   0.419340   0.609680   0.141557
 P   0.404243   0.630118   0.008075
 P   0.445763   0.624978   0.041548
 P   0.343804   0.542142   0.108072
 P   0.379619   0.563782   0.141538
 P   0.357198   0.575758   0.008066
 P   0.396931   0.588922   0.041512
 P   0.340968   0.470192   0.107885
 P   0.363661   0.505319   0.141498
 P   0.338271   0.506291   0.008003
 P   0.368327   0.535427   0.041486
 P   0.369673   0.404309   0.107692
 P   0.374868   0.445773   0.141451
 P   0.351759   0.435534   0.007748
 P   0.365966   0.474900   0.041320
 P   0.424055   0.357131   0.108417
 P   0.410744   0.396969   0.141376
 P   0.394462   0.377701   0.007997
 P   0.390299   0.419386   0.041310
 P   0.493622   0.338419   0.109157
 P   0.464328   0.368438   0.142135
 P   0.457930   0.343780   0.008432
 P   0.436196   0.379546   0.041828
 P   0.564349   0.351351   0.109096
 P   0.525202   0.365996   0.142731
 P   0.529781   0.340938   0.008596
 P   0.494702   0.363708   0.042188
 P   0.621822   0.394134   0.109787
 P   0.580013   0.389774   0.143665
 P   0.595669   0.369712   0.008550
 P   0.554224   0.374810   0.042419
 P   0.655967   0.457645   0.108571
 P   0.620030   0.436132   0.142205
 P   0.642567   0.424031   0.008915
 P   0.602798   0.410750   0.042603
 P   0.636244   0.494592   0.141857
 P   0.661646   0.493566   0.008412
 P   0.631514   0.464476   0.041935
 P   0.658988   0.529787   0.908253
 P   0.630110   0.595726   0.908124
 P   0.624969   0.554195   0.941610
 P   0.648263   0.564422   0.808157
 P   0.634027   0.525061   0.841637
 P   0.575768   0.642787   0.908109
 P   0.588905   0.603046   0.941540
 P   0.605568   0.622272   0.808073
 P   0.609667   0.580623   0.841530
 P   0.506279   0.661721   0.908113
 P   0.535428   0.631683   0.941559
 P   0.542117   0.656204   0.808088
 P   0.563769   0.620381   0.841517
 P   0.435532   0.648264   0.908074
 P   0.474888   0.634046   0.941552
 P   0.470127   0.659026   0.808090
 P   0.505293   0.636322   0.841524
 P   0.377698   0.605554   0.908034
 P   0.419345   0.609665   0.941481
 P   0.404220   0.630125   0.808026
 P   0.445749   0.624994   0.841485
 P   0.343783   0.542096   0.908004
 P   0.379602   0.563756   0.941473
 P   0.357185   0.575735   0.808000
 P   0.396918   0.588915   0.841441
 P   0.341018   0.470072   0.907850
 P   0.363664   0.505268   0.941410
 P   0.338306   0.506214   0.807940
 P   0.368318   0.535401   0.841434
 P   0.370051   0.404138   0.907667
 P   0.375076   0.445723   0.941160
 P   0.351858   0.435415   0.807745
 P   0.366011   0.474827   0.841288
 P   0.424329   0.357161   0.907928
 P   0.411195   0.396897   0.941374
 P   0.394778   0.377545   0.807201
 P   0.390505   0.419216   0.840907
 P   0.493748   0.338257   0.908152
 P   0.464622   0.368274   0.941672
 P   0.458019   0.343732   0.807583
 P   0.436406   0.379528   0.841189
 P   0.564412   0.351704   0.908221
 P   0.525099   0.365926   0.941845
 P   0.529905   0.340915   0.807870
 P   0.494772   0.363602   0.841359
 P   0.622207   0.394336   0.908252
 P   0.580593   0.390258   0.941874
 P   0.595709   0.369826   0.807972
 P   0.554211   0.374968   0.841483
 P   0.656145   0.457763   0.908534
 P   0.620281   0.436050   0.941994
 P   0.642781   0.424207   0.808249
 P   0.603021   0.411021   0.841568
 P   0.636278   0.494629   0.941786
 P   0.661702   0.493643   0.808302
 P   0.631661   0.464486   0.841840
 P   0.659034   0.529853   0.708187
 P   0.630125   0.595749   0.708084
 P   0.624995   0.554217   0.741554
 P   0.648277   0.564462   0.608116
 P   0.634054   0.525107   0.641603
 P   0.575771   0.642802   0.708064
 P   0.588920   0.603063   0.741490
 P   0.605575   0.622307   0.608077
 P   0.609682   0.580653   0.641497
 P   0.506284   0.661738   0.708080
 P   0.535429   0.631689   0.741498
 P   0.542122   0.656212   0.608110
 P   0.563775   0.620385   0.641499
 P   0.435520   0.648268   0.708048
 P   0.474885   0.634062   0.741508
 P   0.470120   0.659023   0.608092
 P   0.505291   0.636333   0.641523
 P   0.377682   0.605542   0.708002
 P   0.419327   0.609670   0.741457
 P   0.404214   0.630112   0.608044
 P   0.445748   0.624986   0.641488
 P   0.343776   0.542039   0.707992
 P   0.379592   0.563733   0.741422
 P   0.357174   0.575704   0.608035
 P   0.396910   0.588896   0.641442
 P   0.341104   0.469976   0.707876
 P   0.363706   0.505221   0.741370
 P   0.338374   0.506121   0.607997
 P   0.368327   0.535367   0.641462
 P   0.370125   0.404043   0.707503
 P   0.375170   0.445601   0.741155
 P   0.352054   0.435340   0.607736
 P   0.366116   0.474751   0.641365
 P   0.424903   0.356967   0.706316
 P   0.411458   0.396703   0.740282
 P   0.394835   0.377374   0.607209
 P   0.390675   0.419055   0.640926
 P   0.493880   0.338115   0.707212
 P   0.464853   0.368204   0.740758
 P   0.459258   0.343567   0.604358
 P   0.436996   0.379219   0.639025
 P   0.564510   0.351552   0.707679
 P   0.525191   0.365801   0.741030
 P   0.495227   0.363410   0.640192
 P   0.622400   0.394464   0.708284
 P   0.580646   0.390238   0.741219
 P   0.596401   0.369548   0.608674
 P   0.554545   0.374604   0.640616
 P   0.656198   0.457857   0.708168
 P   0.620373   0.436246   0.741685
 P   0.642822   0.424267   0.608153
 P   0.603176   0.410908   0.641609
 P   0.636338   0.494671   0.741635
 P   0.661702   0.493702   0.608194
 P   0.631649   0.464559   0.641622
 P   0.659032   0.529886   0.508178
 P   0.630154   0.595787   0.508115
 P   0.625003   0.554253   0.541539
 P   0.648321   0.564529   0.408138
 P   0.634063   0.525203   0.441594
 P   0.575781   0.642834   0.508127
 P   0.588944   0.603084   0.541496
 P   0.605591   0.622345   0.408118
 P   0.609715   0.580697   0.441522
 P   0.506295   0.661756   0.508157
 P   0.535442   0.631694   0.541533
 P   0.542133   0.656258   0.408155
 P   0.563793   0.620434   0.441549
 P   0.435520   0.648276   0.508111
 P   0.474891   0.634063   0.541524
 P   0.470118   0.659054   0.408172
 P   0.505299   0.636374   0.441578
 P   0.377680   0.605540   0.508070
 P   0.419333   0.609667   0.541486
 P   0.404212   0.630133   0.408126
 P   0.445748   0.625007   0.441544
 P   0.343799   0.542012   0.508103
 P   0.379602   0.563728   0.541487
 P   0.357178   0.575771   0.408125
 P   0.396918   0.588911   0.441512
 P   0.341258   0.469937   0.508034
 P   0.363796   0.505211   0.541470
 P   0.338200   0.506306   0.408150
 P   0.368294   0.535409   0.441495
 P   0.370534   0.404126   0.507565
 P   0.375422   0.445635   0.541347
 P   0.351611   0.435510   0.408181
 P   0.365988   0.474886   0.441276
 P   0.425016   0.356872   0.506112
 P   0.411764   0.396413   0.540787
 P   0.395367   0.378071   0.407896
 P   0.390583   0.419644   0.441035
 P   0.496377   0.338554   0.499842
 P   0.466161   0.367817   0.536261
 P   0.459432   0.346443   0.405537
 P   0.437327   0.380866   0.441663
 P   0.564877   0.352337   0.506644
 P   0.525467   0.365768   0.539803
 P   0.498740   0.365722   0.431677
 P   0.622414   0.394513   0.508295
 P   0.581164   0.390271   0.542348
 P   0.595501   0.370134   0.409065
 P   0.555153   0.377466   0.443725
 P   0.656189   0.457954   0.508220
 P   0.620368   0.436307   0.541667
 P   0.642636   0.424596   0.408458
 P   0.602649   0.411167   0.442469
 P   0.636309   0.494744   0.541631
 P   0.661670   0.493762   0.408230
 P   0.631602   0.464750   0.441806
 P   0.658981   0.529724   0.308264
 P   0.630156   0.595721   0.308135
 P   0.625011   0.554208   0.341652
 P   0.648268   0.564367   0.208225
 P   0.634011   0.525013   0.241709
 P   0.575793   0.642807   0.308154
 P   0.588958   0.603075   0.341585
 P   0.605583   0.622259   0.208153
 P   0.609682   0.580610   0.241605
 P   0.506304   0.661765   0.308191
 P   0.535450   0.631716   0.341615
 P   0.542133   0.656227   0.208170
 P   0.563775   0.620393   0.241595
 P   0.435536   0.648311   0.308163
 P   0.474898   0.634090   0.341601
 P   0.470132   0.659041   0.208173
 P   0.505304   0.636360   0.241620
 P   0.377696   0.605609   0.308129
 P   0.419340   0.609713   0.341551
 P   0.404233   0.630147   0.208127
 P   0.445757   0.625019   0.241602
 P   0.343752   0.542219   0.308114
 P   0.379596   0.563805   0.341536
 P   0.357191   0.575797   0.208101
 P   0.396915   0.588950   0.241563
 P   0.340450   0.470427   0.308029
 P   0.363505   0.505323   0.341457
 P   0.338179   0.506406   0.207989
 P   0.368276   0.535454   0.241539
 P   0.368172   0.404259   0.307837
 P   0.374269   0.445669   0.340989
 P   0.351155   0.435696   0.207633
 P   0.365612   0.474872   0.241527
 P   0.423436   0.357806   0.307660
 P   0.409665   0.397410   0.340112
 P   0.393783   0.377640   0.207499
 P   0.389316   0.419090   0.241621
 P   0.492989   0.344254   0.309940
 P   0.462422   0.372693   0.340600
 P   0.458190   0.344666   0.209884
 P   0.435294   0.380097   0.241256
 P   0.561377   0.351553   0.315882
 P   0.522347   0.368814   0.352559
 P   0.528689   0.341534   0.210547
 P   0.494623   0.367194   0.240515
 P   0.621568   0.394262   0.308902
 P   0.580030   0.390563   0.343307
 P   0.594658   0.369578   0.211576
 P   0.552940   0.374529   0.246536
 P   0.655921   0.457641   0.308501
 P   0.619985   0.436178   0.342105
 P   0.642336   0.423976   0.208775
 P   0.602487   0.411176   0.242616
 P   0.636195   0.494618   0.341775
 P   0.661632   0.493512   0.208414
 P   0.631478   0.464459   0.241934
 C   0.472444   0.275426   0.389192
 C   0.473114   0.275987   0.438460
 C   0.449139   0.274287   0.463481
 C   0.424236   0.271863   0.439792
 C   0.424045   0.271708   0.390093
 C   0.447918   0.273518   0.365011
 H   0.492306   0.278434   0.456874
 H   0.449447   0.274940   0.501987
 H   0.404827   0.270260   0.371410
 H   0.447876   0.274146   0.326540
 S   0.502384   0.278499   0.355900
 O   0.494594   0.286863   0.307583
 O   0.522618   0.292374   0.385787
 N   0.514351   0.247292   0.344330
 H   0.505441   0.239491   0.315077
 N   0.400712   0.269136   0.464437
 H   0.400456   0.272955   0.499279
 H   0.382958   0.270582   0.447382
 C   0.521562   0.227788   0.376920
 C   0.524506   0.183216   0.390239
 C   0.540167   0.210916   0.446748
 N   0.516739   0.202749   0.361363
 C   0.533551   0.233666   0.420076
 H   0.538592   0.254078   0.431125
 N   0.535889   0.185580   0.432748
 O   0.519733   0.158440   0.373090
 C   0.527638   0.136339   0.401719
 O   0.551826   0.215252   0.488740
 C   0.559340   0.191894   0.514836
 H   0.573842   0.179550   0.494981
 H   0.568567   0.199726   0.547106
 H   0.541594   0.179462   0.523083
 H   0.522122   0.118382   0.381382
 H   0.549478   0.136728   0.408434
 H   0.516934   0.136650   0.435639
