# Supplementary material for: Unraveling the influence of defects on Sulfonamide adsorption onto Blue-phosphorene nanotube using density functional theory
Source: PLoS One. 2025 Mar 24;20(3):e0312034. doi: 10.1371/journal.pone.0312034 (PMC11932492; doi:10.1371/journal.pone.0312034)
Supplement: S2 CIF Files — (ZIP) [file pone.0312034.s002.zip › BPNT140_SV_SDZ.cif]

data_block_1
_audit_creation_date         'Tue Sep 17 15:45:35 2024'
_audit_creation_method       'generated by GDIS v0.99'


_cell_length_a             50.0000
_cell_length_b             50.0000
_cell_length_c             28.6636
_cell_angle_alpha          90.00
_cell_angle_beta           90.00
_cell_angle_gamma          90.00


_symmetry_space_group_name_H-M   'P 1'
_symmetry_Int_Tables_number       1


loop_
_atom_site_label
_atom_site_fract_x
_atom_site_fract_y
_atom_site_fract_z
 P   0.659395   0.530236   0.108094
 P   0.630493   0.596268   0.108129
 P   0.625368   0.554681   0.141481
 P   0.648662   0.564878   0.008201
 P   0.634445   0.525453   0.041552
 P   0.575882   0.643317   0.108107
 P   0.589248   0.603613   0.141510
 P   0.605851   0.622876   0.008137
 P   0.610074   0.581198   0.041557
 P   0.506249   0.662036   0.108063
 P   0.535527   0.632077   0.141504
 P   0.542130   0.656603   0.008080
 P   0.564001   0.620882   0.041521
 P   0.435378   0.648637   0.108007
 P   0.474774   0.634383   0.141448
 P   0.470069   0.659323   0.008040
 P   0.505291   0.636654   0.041484
 P   0.377329   0.605880   0.107958
 P   0.419018   0.610059   0.141375
 P   0.403954   0.630539   0.007974
 P   0.445521   0.625363   0.041420
 P   0.343432   0.542243   0.107848
 P   0.379229   0.564003   0.141295
 P   0.356810   0.575985   0.007900
 P   0.396528   0.589298   0.041350
 P   0.340428   0.470210   0.107725
 P   0.363204   0.505325   0.141311
 P   0.337944   0.506372   0.007775
 P   0.367944   0.535589   0.041273
 P   0.369089   0.404032   0.107590
 P   0.374181   0.445525   0.141410
 P   0.351242   0.435505   0.007679
 P   0.365504   0.474859   0.041268
 P   0.424059   0.357120   0.107841
 P   0.410234   0.396720   0.141250
 P   0.394078   0.377480   0.007995
 P   0.389724   0.419166   0.041320
 P   0.493889   0.338770   0.108245
 P   0.464326   0.368671   0.141217
 P   0.458029   0.343875   0.008309
 P   0.435921   0.379596   0.041376
 P   0.564828   0.351864   0.108270
 P   0.525456   0.366492   0.141342
 P   0.530148   0.341237   0.008390
 P   0.494857   0.363994   0.041518
 P   0.623287   0.394355   0.108035
 P   0.581667   0.390297   0.141639
 P   0.596393   0.369828   0.008231
 P   0.554836   0.375158   0.041645
 P   0.656951   0.458179   0.108124
 P   0.621417   0.436132   0.141832
 P   0.643601   0.424370   0.008080
 P   0.603947   0.411038   0.041653
 P   0.636888   0.494941   0.141605
 P   0.662193   0.494060   0.008193
 P   0.632331   0.464687   0.041618
 P   0.659425   0.530268   0.908299
 P   0.630519   0.596287   0.908181
 P   0.625400   0.554722   0.941631
 P   0.648724   0.564923   0.808343
 P   0.634543   0.525480   0.841687
 P   0.575905   0.643322   0.908105
 P   0.589283   0.603635   0.941567
 P   0.605863   0.622835   0.808141
 P   0.610095   0.581179   0.841622
 P   0.506262   0.662025   0.908059
 P   0.535546   0.632077   0.941500
 P   0.542159   0.656605   0.808080
 P   0.564014   0.620876   0.841530
 P   0.435410   0.648648   0.908011
 P   0.474792   0.634372   0.941457
 P   0.470092   0.659336   0.808037
 P   0.505312   0.636660   0.841461
 P   0.377353   0.605895   0.907932
 P   0.419021   0.610088   0.941404
 P   0.403995   0.630522   0.807983
 P   0.445560   0.625370   0.841429
 P   0.343542   0.542205   0.907824
 P   0.379257   0.564047   0.941352
 P   0.356927   0.575929   0.807902
 P   0.396606   0.589289   0.841390
 P   0.340733   0.470139   0.907711
 P   0.363392   0.505335   0.941285
 P   0.338166   0.506321   0.807865
 P   0.368128   0.535569   0.841335
 P   0.369479   0.403996   0.907891
 P   0.374630   0.445596   0.941225
 P   0.351452   0.435410   0.807839
 P   0.365775   0.474798   0.841235
 P   0.424031   0.356825   0.908531
 P   0.410683   0.396643   0.941472
 P   0.394056   0.377207   0.808023
 P   0.389978   0.418947   0.841311
 P   0.493989   0.338130   0.908623
 P   0.464529   0.368180   0.941515
 P   0.457764   0.343133   0.808909
 P   0.435894   0.379007   0.841814
 P   0.564972   0.351678   0.908405
 P   0.525470   0.365990   0.941587
 P   0.530377   0.340927   0.808313
 P   0.494802   0.363235   0.841833
 P   0.623059   0.394398   0.908163
 P   0.581365   0.390269   0.941638
 P   0.596398   0.369783   0.807899
 P   0.554851   0.374900   0.841798
 P   0.656863   0.458163   0.908240
 P   0.621122   0.436260   0.941553
 P   0.643795   0.424332   0.808294
 P   0.603951   0.410987   0.841451
 P   0.636822   0.494964   0.941616
 P   0.662434   0.494161   0.808531
 P   0.632450   0.464720   0.841553
 P   0.659995   0.530576   0.708596
 P   0.630632   0.596356   0.708254
 P   0.625647   0.554733   0.741582
 P   0.649310   0.565446   0.608319
 P   0.635537   0.525793   0.641460
 P   0.575934   0.643261   0.708097
 P   0.589335   0.603577   0.741528
 P   0.605919   0.622877   0.608127
 P   0.610427   0.581214   0.641482
 P   0.506305   0.662032   0.708060
 P   0.535565   0.632066   0.741514
 P   0.542193   0.656523   0.608089
 P   0.564070   0.620798   0.641521
 P   0.435423   0.648658   0.708003
 P   0.474812   0.634394   0.741444
 P   0.470117   0.659340   0.608032
 P   0.505322   0.636642   0.641500
 P   0.377393   0.605884   0.707957
 P   0.419067   0.610088   0.741391
 P   0.403999   0.630576   0.607972
 P   0.445562   0.625388   0.641403
 P   0.343556   0.542260   0.707974
 P   0.379354   0.564026   0.741323
 P   0.356829   0.576096   0.607948
 P   0.396586   0.589332   0.641310
 P   0.340588   0.470195   0.708037
 P   0.363468   0.505341   0.741227
 P   0.337754   0.506651   0.607931
 P   0.367949   0.535688   0.641252
 P   0.369552   0.404041   0.707576
 P   0.374642   0.445587   0.741165
 P   0.350918   0.435789   0.607528
 P   0.365263   0.475029   0.641191
 P   0.424658   0.357475   0.707246
 P   0.410687   0.396683   0.741614
 P   0.395337   0.378565   0.607088
 P   0.389564   0.419875   0.641027
 P   0.494025   0.339982   0.707712
 P   0.464256   0.368357   0.743442
 P   0.460659   0.350373   0.605655
 P   0.436041   0.382655   0.643043
 P   0.563847   0.353708   0.706033
 P   0.525264   0.366839   0.743182
 P   0.526959   0.351182   0.605768
 P   0.493797   0.370160   0.648139
 P   0.622941   0.394713   0.707527
 P   0.581397   0.390975   0.741888
 P   0.592941   0.373784   0.605793
 P   0.553525   0.381135   0.644092
 P   0.657806   0.458348   0.708697
 P   0.621743   0.436501   0.741457
 P   0.644416   0.424956   0.607892
 P   0.604392   0.413188   0.641779
 P   0.637426   0.495098   0.741587
 P   0.663898   0.494810   0.608471
 P   0.633912   0.465399   0.641609
 P   0.660880   0.531129   0.508039
 P   0.630776   0.596592   0.508054
 P   0.626366   0.554937   0.541493
 P   0.649188   0.565409   0.407836
 P   0.635858   0.525829   0.441604
 P   0.575936   0.643193   0.508093
 P   0.589468   0.603538   0.541515
 P   0.605858   0.622823   0.408061
 P   0.610454   0.581201   0.441539
 P   0.506316   0.661991   0.508072
 P   0.535570   0.631998   0.541517
 P   0.542182   0.656516   0.408116
 P   0.564031   0.620753   0.441511
 P   0.435425   0.648651   0.507999
 P   0.474811   0.634373   0.541461
 P   0.470086   0.659333   0.408047
 P   0.505299   0.636629   0.441484
 P   0.377348   0.605945   0.507906
 P   0.419026   0.610099   0.541389
 P   0.403980   0.630489   0.407938
 P   0.445547   0.625363   0.441416
 P   0.343309   0.542401   0.507902
 P   0.379167   0.564094   0.541308
 P   0.356790   0.576057   0.407872
 P   0.396537   0.589270   0.441345
 P   0.340636   0.470126   0.508058
 P   0.363167   0.505513   0.541374
 P   0.337421   0.506637   0.407990
 P   0.367726   0.535629   0.441253
 P   0.371520   0.404415   0.508183
 P   0.374957   0.446128   0.541846
 P   0.350329   0.435557   0.408409
 P   0.365016   0.475001   0.440971
 P   0.430894   0.360322   0.508516
 P   0.413276   0.398494   0.542267
 P   0.394170   0.378036   0.409181
 P   0.389693   0.420119   0.440336
 P   0.469149   0.379263   0.545524
 P   0.459027   0.347646   0.407854
 P   0.436409   0.382969   0.439895
 P   0.555392   0.361784   0.508223
 P   0.518251   0.380331   0.546564
 P   0.527927   0.349462   0.408004
 P   0.493080   0.371200   0.438632
 P   0.619091   0.396543   0.508734
 P   0.577013   0.397318   0.542981
 P   0.593125   0.373218   0.410896
 P   0.551428   0.384205   0.439165
 P   0.658304   0.458492   0.508300
 P   0.621745   0.438234   0.542447
 P   0.644430   0.424680   0.408893
 P   0.603452   0.414421   0.440786
 P   0.638702   0.495615   0.541634
 P   0.663887   0.494758   0.407814
 P   0.634128   0.465489   0.441558
 P   0.659897   0.530579   0.307740
 P   0.630508   0.596296   0.307983
 P   0.625782   0.554736   0.341603
 P   0.648655   0.564895   0.207989
 P   0.634674   0.525464   0.241572
 P   0.575898   0.643237   0.308111
 P   0.589284   0.603529   0.341518
 P   0.605818   0.622816   0.208112
 P   0.610064   0.581125   0.241486
 P   0.506265   0.662037   0.308079
 P   0.535529   0.632046   0.341501
 P   0.542133   0.656584   0.208102
 P   0.563977   0.620836   0.241511
 P   0.435379   0.648605   0.308019
 P   0.474791   0.634383   0.341460
 P   0.470052   0.659331   0.208035
 P   0.505277   0.636663   0.241492
 P   0.377375   0.605815   0.307926
 P   0.419053   0.610014   0.341392
 P   0.403955   0.630476   0.207986
 P   0.445533   0.625350   0.241417
 P   0.343290   0.542335   0.307823
 P   0.379169   0.563955   0.341329
 P   0.356837   0.575936   0.207899
 P   0.396572   0.589220   0.241326
 P   0.339709   0.470262   0.307770
 P   0.362748   0.505261   0.341328
 P   0.337720   0.506439   0.207766
 P   0.367844   0.535515   0.241334
 P   0.368258   0.403695   0.307975
 P   0.373363   0.445351   0.341299
 P   0.350590   0.435415   0.207700
 P   0.364975   0.474708   0.241435
 P   0.423895   0.357349   0.307547
 P   0.409646   0.396691   0.341080
 P   0.393471   0.377260   0.207415
 P   0.388943   0.418793   0.241495
 P   0.493894   0.341039   0.308404
 P   0.463969   0.371036   0.339390
 P   0.457854   0.344263   0.207853
 P   0.435242   0.379743   0.240843
 P   0.563954   0.353497   0.308847
 P   0.524529   0.370843   0.337655
 P   0.529918   0.341909   0.208356
 P   0.494494   0.365007   0.240403
 P   0.623459   0.394393   0.309071
 P   0.581212   0.391983   0.340855
 P   0.596679   0.369733   0.208132
 P   0.555064   0.375783   0.240836
 P   0.658010   0.458327   0.307920
 P   0.622415   0.436522   0.341767
 P   0.644163   0.424289   0.208192
 P   0.604546   0.410874   0.241901
 P   0.637997   0.495095   0.341745
 P   0.662467   0.494175   0.207936
 P   0.632949   0.464645   0.241822
 C   0.517351   0.288308   0.506456
 C   0.532429   0.290206   0.465069
 C   0.559799   0.295815   0.468016
 C   0.572259   0.299728   0.512053
 C   0.556895   0.296159   0.553299
 C   0.529510   0.290812   0.550577
 H   0.522234   0.287892   0.431241
 H   0.571610   0.298552   0.435859
 H   0.566424   0.299050   0.587631
 H   0.517137   0.289540   0.582332
 S   0.481966   0.285714   0.503497
 O   0.470293   0.298521   0.546130
 O   0.473345   0.292643   0.455239
 N   0.475173   0.252533   0.514288
 H   0.462085   0.249797   0.541294
 N   0.598878   0.307277   0.514950
 H   0.607112   0.315922   0.486065
 H   0.604937   0.315889   0.545480
 C   0.476572   0.232181   0.481245
 C   0.463102   0.190419   0.460239
 C   0.492283   0.216284   0.412321
 C   0.477734   0.192528   0.418552
 H   0.451542   0.172181   0.468466
 H   0.504701   0.219352   0.380908
 H   0.477898   0.176421   0.392485
 N   0.462139   0.210114   0.492013
 N   0.492219   0.236381   0.443519
