# Supplementary material for: Unraveling the influence of defects on Sulfonamide adsorption onto Blue-phosphorene nanotube using density functional theory
Source: PLoS One. 2025 Mar 24;20(3):e0312034. doi: 10.1371/journal.pone.0312034 (PMC11932492; doi:10.1371/journal.pone.0312034)
Supplement: S2 CIF Files — (ZIP) [file pone.0312034.s002.zip › BPNT140_SV_SAM.cif]

data_block_1
_audit_creation_date         'Tue Sep 17 15:45:40 2024'
_audit_creation_method       'generated by GDIS v0.99'


_cell_length_a             50.0000
_cell_length_b             50.0000
_cell_length_c             28.6625
_cell_angle_alpha          90.00
_cell_angle_beta           90.00
_cell_angle_gamma          90.00


_symmetry_space_group_name_H-M   'P 1'
_symmetry_Int_Tables_number       1


loop_
_atom_site_label
_atom_site_fract_x
_atom_site_fract_y
_atom_site_fract_z
 C   0.286534   0.479021   0.482774
 C   0.285497   0.493012   0.440246
 C   0.286338   0.521054   0.440412
 C   0.288420   0.535308   0.483058
 C   0.288997   0.520711   0.525750
 C   0.288051   0.492760   0.525672
 H   0.284192   0.481581   0.407379
 H   0.286034   0.532077   0.407027
 H   0.290527   0.531609   0.559154
 H   0.288453   0.481402   0.558697
 S   0.284306   0.443284   0.482320
 O   0.267006   0.434608   0.522000
 O   0.280018   0.435171   0.432623
 N   0.315933   0.433629   0.498821
 H   0.313594   0.416907   0.519456
 H   0.326144   0.428509   0.468750
 N   0.289741   0.563041   0.483403
 H   0.295420   0.572312   0.453289
 H   0.297011   0.571940   0.512802
 P   0.659198   0.529895   0.101510
 P   0.630418   0.595923   0.101509
 P   0.625245   0.554384   0.134963
 P   0.648519   0.564530   0.001515
 P   0.634231   0.525168   0.034941
 P   0.575900   0.642992   0.101506
 P   0.589200   0.603281   0.134919
 P   0.605814   0.622520   0.001525
 P   0.609960   0.580849   0.034935
 P   0.506374   0.661814   0.101434
 P   0.535551   0.631785   0.134884
 P   0.542193   0.656334   0.001491
 P   0.563985   0.620578   0.034920
 P   0.435526   0.648622   0.101387
 P   0.474858   0.634266   0.134891
 P   0.470175   0.659153   0.001464
 P   0.505350   0.636424   0.034879
 P   0.377461   0.605960   0.101330
 P   0.419062   0.610206   0.135084
 P   0.404098   0.630426   0.001308
 P   0.445626   0.625235   0.034875
 P   0.343874   0.542046   0.101645
 P   0.379502   0.564206   0.134937
 P   0.357065   0.575843   0.001554
 P   0.396762   0.589265   0.034899
 P   0.341290   0.469948   0.101693
 P   0.364064   0.505236   0.134777
 P   0.338417   0.506170   0.001769
 P   0.368379   0.535523   0.035007
 P   0.369886   0.403657   0.101309
 P   0.375214   0.445148   0.134792
 P   0.351792   0.435290   0.001721
 P   0.366144   0.474683   0.035002
 P   0.424457   0.356463   0.101124
 P   0.411098   0.396016   0.134819
 P   0.394511   0.377197   0.001460
 P   0.390388   0.418844   0.034919
 P   0.494037   0.337943   0.101259
 P   0.464711   0.367709   0.134912
 P   0.458133   0.343461   0.001249
 P   0.436344   0.379124   0.034842
 P   0.564763   0.351508   0.101388
 P   0.525373   0.365685   0.134785
 P   0.530129   0.340792   0.001398
 P   0.494910   0.363418   0.034798
 P   0.622660   0.394280   0.101450
 P   0.580999   0.390093   0.134833
 P   0.596121   0.369649   0.001458
 P   0.554570   0.374781   0.034845
 P   0.656453   0.457897   0.101489
 P   0.620703   0.436096   0.134904
 P   0.643134   0.424173   0.001494
 P   0.603428   0.410873   0.034881
 P   0.636513   0.494704   0.134944
 P   0.661901   0.493744   0.001514
 P   0.631921   0.464510   0.034923
 P   0.659214   0.529900   0.901511
 P   0.630427   0.595938   0.901509
 P   0.625244   0.554387   0.934922
 P   0.648535   0.564545   0.801510
 P   0.634260   0.525176   0.834928
 P   0.575901   0.642990   0.901523
 P   0.589212   0.603294   0.934949
 P   0.605795   0.622508   0.801513
 P   0.609974   0.580853   0.834947
 P   0.506355   0.661784   0.901555
 P   0.535564   0.631786   0.934962
 P   0.542200   0.656312   0.801621
 P   0.563981   0.620539   0.834977
 P   0.435503   0.648467   0.901426
 P   0.474860   0.634169   0.934907
 P   0.470200   0.659217   0.801699
 P   0.505344   0.636409   0.834999
 P   0.377484   0.605672   0.901356
 P   0.419169   0.609908   0.934787
 P   0.404045   0.630352   0.801448
 P   0.445635   0.625199   0.834845
 P   0.343676   0.542088   0.901727
 P   0.379474   0.563888   0.934973
 P   0.357030   0.575632   0.801113
 P   0.396697   0.589058   0.834725
 P   0.340790   0.469898   0.901975
 P   0.363630   0.505169   0.934989
 P   0.337946   0.506185   0.801869
 P   0.368093   0.535337   0.835095
 P   0.369764   0.403705   0.901882
 P   0.374917   0.445393   0.934976
 P   0.351234   0.434807   0.802226
 P   0.365491   0.474457   0.835136
 P   0.424363   0.356820   0.901418
 P   0.411064   0.396484   0.934972
 P   0.394349   0.377091   0.801423
 P   0.390003   0.418728   0.835169
 P   0.493964   0.338107   0.901464
 P   0.464707   0.368068   0.934794
 P   0.458124   0.343417   0.801626
 P   0.436212   0.379213   0.834770
 P   0.564739   0.351541   0.901513
 P   0.525365   0.365784   0.934902
 P   0.530174   0.340784   0.801672
 P   0.494916   0.363469   0.834906
 P   0.622667   0.394289   0.901511
 P   0.581013   0.390104   0.934936
 P   0.596124   0.369661   0.801586
 P   0.554571   0.374821   0.834981
 P   0.656446   0.457901   0.901521
 P   0.620698   0.436105   0.934942
 P   0.643133   0.424182   0.801523
 P   0.603436   0.410889   0.834955
 P   0.636513   0.494720   0.934949
 P   0.661921   0.493737   0.801523
 P   0.631925   0.464521   0.834945
 P   0.659230   0.529895   0.701507
 P   0.630412   0.595932   0.701488
 P   0.625257   0.554381   0.734926
 P   0.648502   0.564531   0.601510
 P   0.634252   0.525156   0.634947
 P   0.575953   0.643026   0.701600
 P   0.589198   0.603282   0.734931
 P   0.605861   0.622540   0.601504
 P   0.609947   0.580864   0.634921
 P   0.506506   0.662121   0.701822
 P   0.535566   0.631884   0.734957
 P   0.542562   0.656791   0.601659
 P   0.564010   0.620757   0.634855
 P   0.435560   0.648917   0.701817
 P   0.474928   0.634460   0.734955
 P   0.470561   0.660267   0.601815
 P   0.505540   0.637092   0.634852
 P   0.377825   0.605347   0.700843
 P   0.419324   0.610119   0.734815
 P   0.404650   0.630623   0.601232
 P   0.446146   0.626138   0.634984
 P   0.345182   0.541238   0.699700
 P   0.379989   0.563667   0.734985
 P   0.360724   0.573234   0.599292
 P   0.398545   0.589388   0.635119
 P   0.341785   0.469832   0.701498
 P   0.363962   0.504873   0.736278
 P   0.346768   0.504408   0.598351
 P   0.373078   0.534794   0.636776
 P   0.370312   0.404139   0.700384
 P   0.374929   0.445017   0.736396
 P   0.357898   0.438537   0.598118
 P   0.370909   0.474683   0.640908
 P   0.424540   0.356641   0.701307
 P   0.411168   0.396347   0.734945
 P   0.396250   0.378883   0.600233
 P   0.393497   0.419608   0.636431
 P   0.494197   0.337676   0.701877
 P   0.464846   0.367768   0.734922
 P   0.458773   0.342846   0.601422
 P   0.437618   0.378851   0.635148
 P   0.564959   0.351333   0.701745
 P   0.525500   0.365582   0.734950
 P   0.530853   0.339992   0.601760
 P   0.495556   0.362676   0.634920
 P   0.622732   0.394261   0.701584
 P   0.581057   0.390024   0.734945
 P   0.596556   0.369409   0.601618
 P   0.554919   0.374337   0.634820
 P   0.656444   0.457878   0.701525
 P   0.620692   0.436093   0.734944
 P   0.643224   0.424157   0.601537
 P   0.603542   0.410730   0.634859
 P   0.636535   0.494714   0.734949
 P   0.661898   0.493712   0.601513
 P   0.631924   0.464478   0.634937
 P   0.659170   0.529881   0.501532
 P   0.630373   0.595919   0.501506
 P   0.625201   0.554370   0.534955
 P   0.648484   0.564533   0.401526
 P   0.634229   0.525153   0.434940
 P   0.576152   0.643211   0.501477
 P   0.589164   0.603399   0.534899
 P   0.605826   0.622529   0.401476
 P   0.609917   0.580859   0.434926
 P   0.506883   0.662964   0.501509
 P   0.535669   0.632492   0.534874
 P   0.542580   0.656802   0.401316
 P   0.563997   0.620854   0.434922
 P   0.435657   0.649452   0.501777
 P   0.475248   0.635527   0.534968
 P   0.470603   0.660662   0.401339
 P   0.505499   0.637541   0.434947
 P   0.379993   0.602252   0.502099
 P   0.421009   0.610247   0.535622
 P   0.404275   0.631490   0.402169
 P   0.446089   0.626805   0.434766
 P   0.353657   0.534926   0.501491
 P   0.386216   0.560650   0.536519
 P   0.360460   0.573654   0.403631
 P   0.399790   0.589474   0.433909
 P   0.377364   0.500612   0.539541
 P   0.347996   0.504786   0.401586
 P   0.377304   0.534417   0.433310
 P   0.375129   0.411189   0.502089
 P   0.385614   0.452163   0.539345
 P   0.357960   0.437643   0.402049
 P   0.376232   0.474954   0.431892
 P   0.425242   0.358863   0.501997
 P   0.414823   0.399523   0.536586
 P   0.395826   0.377522   0.403012
 P   0.396097   0.420120   0.433098
 P   0.494588   0.337002   0.501633
 P   0.466133   0.367659   0.535410
 P   0.458766   0.341879   0.401848
 P   0.438189   0.378695   0.433797
 P   0.565558   0.350787   0.501437
 P   0.526075   0.364720   0.534881
 P   0.530967   0.339761   0.401256
 P   0.495621   0.362052   0.434705
 P   0.622965   0.394161   0.501445
 P   0.581343   0.389590   0.534846
 P   0.596525   0.369431   0.401280
 P   0.554998   0.374000   0.434915
 P   0.656449   0.457863   0.501503
 P   0.620758   0.435966   0.534916
 P   0.643194   0.424157   0.401443
 P   0.603570   0.410660   0.434903
 P   0.636499   0.494673   0.534949
 P   0.661901   0.493715   0.401549
 P   0.631916   0.464464   0.434923
 P   0.659230   0.529895   0.301540
 P   0.630380   0.595926   0.301546
 P   0.625231   0.554359   0.334931
 P   0.648536   0.564543   0.201537
 P   0.634277   0.525168   0.234955
 P   0.575943   0.643013   0.301409
 P   0.589152   0.603304   0.334946
 P   0.605781   0.622510   0.201505
 P   0.609967   0.580853   0.234946
 P   0.506599   0.662316   0.301182
 P   0.535548   0.632151   0.334971
 P   0.542228   0.656332   0.201393
 P   0.563948   0.620555   0.234902
 P   0.435537   0.649656   0.301268
 P   0.474837   0.635272   0.335078
 P   0.470255   0.659430   0.201259
 P   0.505325   0.636640   0.234954
 P   0.377496   0.606131   0.302164
 P   0.419226   0.611285   0.335161
 P   0.403976   0.630926   0.201462
 P   0.445515   0.625819   0.235152
 P   0.345771   0.541288   0.302299
 P   0.381217   0.564111   0.334253
 P   0.356994   0.576091   0.201450
 P   0.396601   0.589767   0.235106
 P   0.343968   0.470351   0.302249
 P   0.369230   0.505078   0.330724
 P   0.339091   0.506032   0.201840
 P   0.369004   0.535806   0.234165
 P   0.370348   0.403358   0.301371
 P   0.378375   0.445174   0.332047
 P   0.352008   0.435039   0.201425
 P   0.367193   0.474369   0.233712
 P   0.424452   0.355356   0.301482
 P   0.411588   0.395271   0.334384
 P   0.394429   0.376400   0.200959
 P   0.390513   0.418015   0.234360
 P   0.494439   0.337043   0.301090
 P   0.464894   0.366449   0.335014
 P   0.458283   0.342824   0.201147
 P   0.436183   0.378198   0.235050
 P   0.565039   0.351287   0.301181
 P   0.525591   0.364931   0.334987
 P   0.530289   0.340644   0.201216
 P   0.494957   0.362890   0.234995
 P   0.622711   0.394261   0.301379
 P   0.581104   0.389885   0.334920
 P   0.596132   0.369653   0.201353
 P   0.554601   0.374683   0.234857
 P   0.656475   0.457871   0.301506
 P   0.620717   0.436062   0.334899
 P   0.643144   0.424172   0.201466
 P   0.603440   0.410860   0.234850
 P   0.636544   0.494692   0.334940
 P   0.661915   0.493729   0.201499
 P   0.631943   0.464500   0.234942
