# Supplementary material for: Unraveling the influence of defects on Sulfonamide adsorption onto Blue-phosphorene nanotube using density functional theory
Source: PLoS One. 2025 Mar 24;20(3):e0312034. doi: 10.1371/journal.pone.0312034 (PMC11932492; doi:10.1371/journal.pone.0312034)
Supplement: S2 CIF Files — (ZIP) [file pone.0312034.s002.zip › BPNT140_SMX.cif]

data_block_1
_audit_creation_date         'Tue Sep 17 15:45:44 2024'
_audit_creation_method       'generated by GDIS v0.99'


_cell_length_a             50.0000
_cell_length_b             50.0000
_cell_length_c             28.6528
_cell_angle_alpha          90.00
_cell_angle_beta           90.00
_cell_angle_gamma          90.00


_symmetry_space_group_name_H-M   'P 1'
_symmetry_Int_Tables_number       1


loop_
_atom_site_label
_atom_site_fract_x
_atom_site_fract_y
_atom_site_fract_z
 P   0.659570   0.529853   0.108126
 P   0.630871   0.595913   0.108101
 P   0.625619   0.554378   0.141501
 P   0.648954   0.564488   0.008085
 P   0.634627   0.525147   0.041514
 P   0.576481   0.643072   0.107964
 P   0.589647   0.603358   0.141445
 P   0.606336   0.622548   0.008088
 P   0.610428   0.580891   0.041501
 P   0.507037   0.662161   0.107751
 P   0.536090   0.632094   0.141393
 P   0.542783   0.656429   0.008082
 P   0.564505   0.620650   0.041477
 P   0.436104   0.649190   0.107674
 P   0.475406   0.634892   0.141429
 P   0.470777   0.659436   0.008080
 P   0.505892   0.636637   0.041472
 P   0.377968   0.606275   0.108059
 P   0.419660   0.610881   0.141580
 P   0.404569   0.630752   0.008079
 P   0.446151   0.625593   0.041492
 P   0.344635   0.542172   0.108742
 P   0.380323   0.564541   0.141662
 P   0.357490   0.575991   0.008088
 P   0.397175   0.589551   0.041533
 P   0.341994   0.470140   0.108828
 P   0.365095   0.505389   0.141542
 P   0.338909   0.506286   0.008137
 P   0.368842   0.535670   0.041596
 P   0.370218   0.403659   0.108181
 P   0.375971   0.445169   0.141494
 P   0.352107   0.435390   0.008100
 P   0.366550   0.474741   0.041563
 P   0.424772   0.356175   0.107581
 P   0.411467   0.395678   0.141491
 P   0.394720   0.377090   0.007979
 P   0.390620   0.418741   0.041490
 P   0.494531   0.337704   0.107558
 P   0.465113   0.367273   0.141371
 P   0.458536   0.343314   0.007942
 P   0.436594   0.378943   0.041390
 P   0.565216   0.351399   0.107807
 P   0.525817   0.365416   0.141306
 P   0.530566   0.340716   0.008001
 P   0.495325   0.363310   0.041365
 P   0.623075   0.394208   0.108025
 P   0.581411   0.389957   0.141374
 P   0.596545   0.369575   0.008037
 P   0.554994   0.374714   0.041386
 P   0.656801   0.457851   0.108108
 P   0.621057   0.436015   0.141479
 P   0.643551   0.424128   0.008053
 P   0.603863   0.410792   0.041452
 P   0.636866   0.494667   0.141533
 P   0.662261   0.493697   0.008075
 P   0.632303   0.464454   0.041492
 P   0.659591   0.529849   0.908041
 P   0.630898   0.595915   0.908049
 P   0.625670   0.554381   0.941483
 P   0.648908   0.564510   0.808013
 P   0.634621   0.525154   0.841465
 P   0.576474   0.643067   0.908169
 P   0.589715   0.603352   0.941536
 P   0.606297   0.622565   0.808106
 P   0.610398   0.580897   0.841488
 P   0.506997   0.662043   0.908429
 P   0.536118   0.631924   0.941594
 P   0.542903   0.656622   0.808486
 P   0.564497   0.620702   0.841600
 P   0.436088   0.648977   0.908508
 P   0.475408   0.634470   0.941650
 P   0.470969   0.660044   0.808915
 P   0.505933   0.636856   0.841753
 P   0.377933   0.606133   0.908118
 P   0.419615   0.610338   0.941523
 P   0.404652   0.631447   0.808698
 P   0.446220   0.626002   0.841724
 P   0.344392   0.542189   0.907490
 P   0.379951   0.564203   0.941342
 P   0.357940   0.576166   0.807443
 P   0.397351   0.589922   0.841420
 P   0.341668   0.470145   0.907396
 P   0.364252   0.505354   0.941267
 P   0.339929   0.506312   0.806424
 P   0.369287   0.535810   0.841077
 P   0.370155   0.403805   0.907919
 P   0.375394   0.445421   0.941297
 P   0.352728   0.435394   0.807099
 P   0.367025   0.474722   0.841029
 P   0.424729   0.356487   0.908332
 P   0.411350   0.396289   0.941424
 P   0.394850   0.376634   0.808344
 P   0.390852   0.418550   0.841299
 P   0.494434   0.337885   0.908343
 P   0.465079   0.367851   0.941495
 P   0.458680   0.342711   0.808830
 P   0.436689   0.378627   0.841587
 P   0.565185   0.351415   0.908178
 P   0.525804   0.365655   0.941535
 P   0.530720   0.340447   0.808526
 P   0.495381   0.363068   0.841668
 P   0.623103   0.394198   0.908051
 P   0.581465   0.389998   0.941499
 P   0.596556   0.369516   0.808152
 P   0.555015   0.374617   0.841591
 P   0.656821   0.457858   0.908024
 P   0.621115   0.436018   0.941471
 P   0.643489   0.424115   0.807998
 P   0.603841   0.410760   0.841491
 P   0.636888   0.494673   0.941475
 P   0.662230   0.493691   0.807993
 P   0.632283   0.464454   0.841459
 P   0.659464   0.529845   0.707966
 P   0.630758   0.595934   0.708019
 P   0.625569   0.554394   0.741477
 P   0.648644   0.564513   0.607997
 P   0.634412   0.525152   0.641502
 P   0.576605   0.643314   0.708324
 P   0.589593   0.603456   0.741503
 P   0.606284   0.622677   0.608111
 P   0.610168   0.580975   0.641490
 P   0.507422   0.663159   0.708942
 P   0.536121   0.632450   0.741596
 P   0.543559   0.657776   0.608538
 P   0.564410   0.621311   0.641433
 P   0.436320   0.650713   0.709181
 P   0.475546   0.635668   0.741752
 P   0.471541   0.662718   0.609089
 P   0.506113   0.638624   0.641399
 P   0.378559   0.606947   0.708097
 P   0.420012   0.611745   0.741737
 P   0.405172   0.633199   0.608750
 P   0.446798   0.628496   0.641684
 P   0.347095   0.542014   0.705900
 P   0.381353   0.565005   0.741458
 P   0.361818   0.575426   0.606378
 P   0.399473   0.591557   0.642262
 P   0.344926   0.470444   0.705421
 P   0.366639   0.505518   0.741271
 P   0.346704   0.505946   0.605592
 P   0.374179   0.536112   0.642170
 P   0.371207   0.403533   0.707443
 P   0.377166   0.444974   0.741443
 P   0.357488   0.436520   0.605924
 P   0.372763   0.474618   0.642194
 P   0.424948   0.354851   0.709024
 P   0.411972   0.395076   0.741534
 P   0.395637   0.375255   0.608287
 P   0.393563   0.417194   0.641815
 P   0.494905   0.336593   0.709005
 P   0.465287   0.366587   0.741647
 P   0.459215   0.339914   0.609071
 P   0.437420   0.376091   0.641641
 P   0.565431   0.351017   0.708414
 P   0.525895   0.365013   0.741579
 P   0.531454   0.338990   0.608621
 P   0.495640   0.361088   0.641416
 P   0.622997   0.394152   0.708041
 P   0.581384   0.389804   0.741506
 P   0.596678   0.369266   0.608142
 P   0.555020   0.373804   0.641411
 P   0.656655   0.457812   0.707962
 P   0.620974   0.435976   0.741472
 P   0.643228   0.424086   0.607981
 P   0.603620   0.410589   0.641458
 P   0.636798   0.494664   0.741470
 P   0.661976   0.493658   0.607985
 P   0.632041   0.464419   0.641489
 P   0.659203   0.529844   0.508085
 P   0.630554   0.595929   0.508049
 P   0.625278   0.554402   0.541507
 P   0.648550   0.564500   0.408147
 P   0.634262   0.525136   0.441520
 P   0.576949   0.643742   0.508043
 P   0.589406   0.603750   0.541451
 P   0.606218   0.622652   0.407987
 P   0.610013   0.580976   0.441483
 P   0.508312   0.665241   0.508124
 P   0.536221   0.633898   0.541361
 P   0.543655   0.657894   0.407619
 P   0.564360   0.621586   0.441466
 P   0.436629   0.653804   0.508343
 P   0.475823   0.638675   0.541290
 P   0.471644   0.663315   0.407352
 P   0.506104   0.639719   0.441593
 P   0.380537   0.606931   0.508630
 P   0.421620   0.614579   0.541526
 P   0.404850   0.633963   0.408077
 P   0.446554   0.630202   0.441838
 P   0.354813   0.541725   0.508070
 P   0.387948   0.565866   0.542673
 P   0.361967   0.575204   0.409406
 P   0.400513   0.592360   0.441416
 P   0.353459   0.471661   0.506289
 P   0.375368   0.505875   0.542953
 P   0.350024   0.505981   0.408680
 P   0.378861   0.536481   0.440793
 P   0.374346   0.404368   0.507806
 P   0.383959   0.444786   0.542227
 P   0.360089   0.437250   0.408802
 P   0.378706   0.475125   0.440121
 P   0.425299   0.352360   0.508367
 P   0.414106   0.392787   0.541826
 P   0.395901   0.375183   0.408245
 P   0.396494   0.416975   0.441491
 P   0.495786   0.334140   0.508213
 P   0.465782   0.363513   0.541391
 P   0.459434   0.338831   0.407351
 P   0.437807   0.374357   0.441611
 P   0.565988   0.350292   0.508052
 P   0.526107   0.363236   0.541267
 P   0.531809   0.338493   0.407498
 P   0.495778   0.359522   0.441411
 P   0.622881   0.394108   0.508015
 P   0.581271   0.389323   0.541383
 P   0.596738   0.369219   0.407874
 P   0.555078   0.373233   0.441357
 P   0.656405   0.457795   0.508049
 P   0.620699   0.435921   0.541462
 P   0.643148   0.424077   0.408102
 P   0.603495   0.410511   0.441416
 P   0.636531   0.494645   0.541507
 P   0.661904   0.493656   0.408163
 P   0.631894   0.464416   0.441486
 P   0.659363   0.529848   0.308196
 P   0.630635   0.595894   0.308123
 P   0.625357   0.554357   0.341490
 P   0.648839   0.564492   0.208157
 P   0.634518   0.525130   0.241500
 P   0.576636   0.643330   0.307778
 P   0.589425   0.603535   0.341448
 P   0.606258   0.622537   0.208020
 P   0.610257   0.580876   0.241453
 P   0.507636   0.663605   0.307249
 P   0.536111   0.633148   0.341510
 P   0.542993   0.656761   0.207645
 P   0.564405   0.620883   0.241403
 P   0.436302   0.651580   0.307197
 P   0.475492   0.637297   0.341704
 P   0.471043   0.660461   0.207280
 P   0.505930   0.637585   0.241467
 P   0.378630   0.607182   0.308478
 P   0.420224   0.613367   0.341778
 P   0.404610   0.631857   0.207659
 P   0.446188   0.627190   0.241678
 P   0.348827   0.541381   0.310187
 P   0.383760   0.565559   0.341179
 P   0.358235   0.576198   0.208815
 P   0.397809   0.590783   0.241662
 P   0.347530   0.470948   0.310491
 P   0.372627   0.505760   0.339488
 P   0.341031   0.506258   0.209752
 P   0.371273   0.536126   0.241058
 P   0.372065   0.403857   0.308948
 P   0.381620   0.445099   0.340005
 P   0.353427   0.435496   0.209175
 P   0.369554   0.474677   0.240689
 P   0.425007   0.353940   0.307327
 P   0.413000   0.393712   0.341460
 P   0.394880   0.376120   0.207795
 P   0.391937   0.417821   0.241127
 P   0.495255   0.335671   0.306984
 P   0.465437   0.364440   0.341685
 P   0.458802   0.342008   0.207128
 P   0.436806   0.377217   0.241523
 P   0.565658   0.350798   0.307536
 P   0.526017   0.363800   0.341445
 P   0.530896   0.340147   0.207370
 P   0.495431   0.361970   0.241444
 P   0.622937   0.394155   0.308012
 P   0.581301   0.389528   0.341386
 P   0.596563   0.369490   0.207834
 P   0.554999   0.374227   0.241350
 P   0.656588   0.457796   0.308183
 P   0.620795   0.435962   0.341441
 P   0.643423   0.424103   0.208116
 P   0.603708   0.410697   0.241398
 P   0.636638   0.494641   0.341486
 P   0.662188   0.493667   0.208179
 P   0.632172   0.464434   0.241504
 C   0.287804   0.487308   0.491771
 C   0.289911   0.476481   0.446364
 C   0.293561   0.448948   0.440864
 C   0.295788   0.431889   0.480457
 C   0.292099   0.443009   0.525727
 C   0.288264   0.470521   0.531383
 H   0.289594   0.489732   0.415693
 H   0.295644   0.440428   0.405573
 H   0.293533   0.429930   0.556611
 H   0.287102   0.479438   0.566508
 S   0.289056   0.522666   0.499704
 O   0.297242   0.528010   0.548966
 O   0.303093   0.534044   0.458063
 N   0.257491   0.535601   0.497482
 H   0.247602   0.532880   0.528556
 N   0.301127   0.404954   0.474749
 H   0.309404   0.399213   0.443779
 H   0.308417   0.394759   0.502828
 C   0.240722   0.531217   0.458812
 C   0.198383   0.522569   0.435146
 C   0.229906   0.527193   0.378832
 N   0.215156   0.526294   0.470989
 C   0.249767   0.532581   0.412437
 H   0.270339   0.537867   0.402828
 N   0.204169   0.522205   0.389204
 O   0.172825   0.518423   0.448674
 C   0.153655   0.513955   0.412304
 O   0.237693   0.527325   0.333656
 C   0.217291   0.522277   0.299405
 H   0.201388   0.537693   0.301166
 H   0.227779   0.523133   0.265512
 H   0.208107   0.502334   0.304760
 H   0.134411   0.511021   0.430545
 H   0.152593   0.531438   0.388593
 H   0.158928   0.495978   0.391616
