# Supplementary material for: Unraveling the influence of defects on Sulfonamide adsorption onto Blue-phosphorene nanotube using density functional theory
Source: PLoS One. 2025 Mar 24;20(3):e0312034. doi: 10.1371/journal.pone.0312034 (PMC11932492; doi:10.1371/journal.pone.0312034)
Supplement: S2 CIF Files — (ZIP) [file pone.0312034.s002.zip › BPNT140_SDZ.cif]

data_block_1
_audit_creation_date         'Tue Sep 17 15:45:48 2024'
_audit_creation_method       'generated by GDIS v0.99'


_cell_length_a             50.0000
_cell_length_b             50.0000
_cell_length_c             28.6680
_cell_angle_alpha          90.00
_cell_angle_beta           90.00
_cell_angle_gamma          90.00


_symmetry_space_group_name_H-M   'P 1'
_symmetry_Int_Tables_number       1


loop_
_atom_site_label
_atom_site_fract_x
_atom_site_fract_y
_atom_site_fract_z
 P   0.658943   0.529855   0.108133
 P   0.630078   0.595724   0.108099
 P   0.624947   0.554223   0.141599
 P   0.648202   0.564426   0.008113
 P   0.633986   0.525092   0.041589
 P   0.575738   0.642744   0.108109
 P   0.588904   0.603038   0.141571
 P   0.605523   0.622239   0.008081
 P   0.609632   0.580616   0.041553
 P   0.506305   0.661633   0.108089
 P   0.535432   0.631621   0.141583
 P   0.542101   0.656140   0.008109
 P   0.563751   0.620342   0.041563
 P   0.435605   0.648287   0.108005
 P   0.474907   0.634022   0.141569
 P   0.470161   0.658954   0.008093
 P   0.505302   0.636253   0.041539
 P   0.377662   0.605714   0.107981
 P   0.419285   0.609826   0.141562
 P   0.404287   0.630125   0.007969
 P   0.445777   0.624955   0.041508
 P   0.343939   0.542028   0.108393
 P   0.379758   0.563944   0.141347
 P   0.357209   0.575754   0.008103
 P   0.396913   0.588992   0.041530
 P   0.341276   0.470025   0.108371
 P   0.364164   0.505208   0.141272
 P   0.338348   0.506248   0.008222
 P   0.368341   0.535446   0.041646
 P   0.369973   0.404029   0.107988
 P   0.375447   0.445510   0.141200
 P   0.351825   0.435496   0.008094
 P   0.366040   0.474827   0.041593
 P   0.424391   0.357058   0.107966
 P   0.411172   0.396672   0.141530
 P   0.394538   0.377644   0.007917
 P   0.390396   0.419207   0.041499
 P   0.493829   0.338328   0.108040
 P   0.464664   0.368246   0.141577
 P   0.457988   0.343819   0.008036
 P   0.436301   0.379572   0.041504
 P   0.564485   0.351808   0.108077
 P   0.525166   0.365999   0.141588
 P   0.529906   0.341053   0.008076
 P   0.494768   0.363731   0.041518
 P   0.622276   0.394486   0.108091
 P   0.580663   0.390364   0.141572
 P   0.595747   0.369932   0.008061
 P   0.554250   0.375070   0.041535
 P   0.656141   0.457908   0.108151
 P   0.620350   0.436252   0.141592
 P   0.642761   0.424276   0.008118
 P   0.603048   0.411107   0.041541
 P   0.636279   0.494710   0.141630
 P   0.661654   0.493711   0.008154
 P   0.631622   0.464582   0.041597
 P   0.658944   0.529854   0.908113
 P   0.630062   0.595725   0.908078
 P   0.624935   0.554217   0.941555
 P   0.648209   0.564428   0.808084
 P   0.633995   0.525089   0.841552
 P   0.575740   0.642748   0.908090
 P   0.588878   0.603031   0.941531
 P   0.605535   0.622248   0.808058
 P   0.609638   0.580621   0.841516
 P   0.506290   0.661662   0.908093
 P   0.535422   0.631638   0.941551
 P   0.542114   0.656146   0.808091
 P   0.563760   0.620348   0.841537
 P   0.435576   0.648222   0.908039
 P   0.474905   0.634004   0.941538
 P   0.470167   0.658966   0.808097
 P   0.505309   0.636272   0.841552
 P   0.377747   0.605523   0.908028
 P   0.419379   0.609647   0.941456
 P   0.404276   0.630108   0.808073
 P   0.445787   0.624959   0.841507
 P   0.343862   0.542086   0.908105
 P   0.379639   0.563759   0.941573
 P   0.357241   0.575719   0.808027
 P   0.396955   0.588902   0.841460
 P   0.341095   0.470130   0.908123
 P   0.363732   0.505286   0.941647
 P   0.338366   0.506278   0.808064
 P   0.368379   0.535413   0.841540
 P   0.369981   0.404253   0.908033
 P   0.375101   0.445741   0.941565
 P   0.351811   0.435558   0.808079
 P   0.366034   0.474896   0.841535
 P   0.424316   0.357224   0.908012
 P   0.411178   0.396927   0.941460
 P   0.394511   0.377738   0.808047
 P   0.390399   0.419365   0.841483
 P   0.493767   0.338337   0.908061
 P   0.464628   0.368345   0.941507
 P   0.457946   0.343843   0.808059
 P   0.436294   0.379635   0.841495
 P   0.564468   0.351791   0.908044
 P   0.525140   0.366003   0.941531
 P   0.529888   0.341038   0.808072
 P   0.494743   0.363727   0.841526
 P   0.622272   0.394476   0.908054
 P   0.580648   0.390364   0.941498
 P   0.595756   0.369913   0.808033
 P   0.554251   0.375049   0.841499
 P   0.656159   0.457900   0.908103
 P   0.620365   0.436247   0.941547
 P   0.642768   0.424268   0.808057
 P   0.603057   0.411096   0.841493
 P   0.636282   0.494701   0.941586
 P   0.661665   0.493713   0.808105
 P   0.631643   0.464574   0.841554
 P   0.658967   0.529861   0.708090
 P   0.630086   0.595726   0.708069
 P   0.624950   0.554214   0.741527
 P   0.648234   0.564444   0.608084
 P   0.634014   0.525106   0.641537
 P   0.575750   0.642757   0.708063
 P   0.588902   0.603044   0.741507
 P   0.605548   0.622264   0.608066
 P   0.609660   0.580636   0.641510
 P   0.506306   0.661664   0.708106
 P   0.535436   0.631637   0.741544
 P   0.542122   0.656133   0.608125
 P   0.563771   0.620335   0.641536
 P   0.435588   0.648262   0.708139
 P   0.474916   0.634012   0.741565
 P   0.470205   0.659027   0.608185
 P   0.505309   0.636275   0.641585
 P   0.377700   0.605611   0.708125
 P   0.419345   0.609683   0.741518
 P   0.404243   0.630299   0.608212
 P   0.445762   0.625035   0.641558
 P   0.343816   0.542075   0.707907
 P   0.379602   0.563759   0.741398
 P   0.357310   0.575748   0.607872
 P   0.396903   0.589056   0.641548
 P   0.340984   0.470116   0.708033
 P   0.363698   0.505272   0.741425
 P   0.338559   0.506233   0.607456
 P   0.368390   0.535408   0.641409
 P   0.369914   0.404192   0.708112
 P   0.375021   0.445745   0.741452
 P   0.351620   0.435367   0.608069
 P   0.365928   0.474745   0.641436
 P   0.424310   0.357227   0.708096
 P   0.411124   0.396942   0.741499
 P   0.394491   0.377556   0.608172
 P   0.390249   0.419239   0.641450
 P   0.493754   0.338334   0.708084
 P   0.464620   0.368357   0.741538
 P   0.457969   0.343851   0.608177
 P   0.436259   0.379639   0.641566
 P   0.564469   0.351781   0.708054
 P   0.525129   0.365991   0.741538
 P   0.529895   0.341061   0.608099
 P   0.494751   0.363741   0.641588
 P   0.622285   0.394471   0.708032
 P   0.580659   0.390350   0.741492
 P   0.595769   0.369916   0.608055
 P   0.554262   0.375058   0.641527
 P   0.656183   0.457904   0.708070
 P   0.620377   0.436252   0.741493
 P   0.642791   0.424270   0.608077
 P   0.603074   0.411100   0.641489
 P   0.636297   0.494700   0.741534
 P   0.661681   0.493725   0.608112
 P   0.631661   0.464582   0.641538
 P   0.658991   0.529863   0.508118
 P   0.630116   0.595736   0.508083
 P   0.624977   0.554227   0.541538
 P   0.648253   0.564447   0.408113
 P   0.634034   0.525109   0.441579
 P   0.575778   0.642771   0.508132
 P   0.588932   0.603045   0.541520
 P   0.605577   0.622268   0.408105
 P   0.609680   0.580640   0.441538
 P   0.506412   0.661791   0.508213
 P   0.535450   0.631649   0.541548
 P   0.542256   0.656252   0.408139
 P   0.563800   0.620394   0.441559
 P   0.435655   0.648684   0.508272
 P   0.474930   0.634178   0.541532
 P   0.470444   0.659610   0.408127
 P   0.505350   0.636544   0.441506
 P   0.377985   0.605425   0.507846
 P   0.419450   0.610056   0.541610
 P   0.404371   0.630911   0.408182
 P   0.445893   0.625727   0.441428
 P   0.345532   0.541586   0.507098
 P   0.380330   0.563804   0.541977
 P   0.359065   0.574931   0.408133
 P   0.398050   0.589535   0.441524
 P   0.341785   0.470190   0.506971
 P   0.364627   0.504860   0.541706
 P   0.342864   0.506189   0.407855
 P   0.371856   0.535437   0.442400
 P   0.369911   0.403823   0.507990
 P   0.375054   0.445324   0.541631
 P   0.353014   0.435845   0.407489
 P   0.368650   0.474150   0.442450
 P   0.424380   0.356889   0.508290
 P   0.411072   0.396654   0.541505
 P   0.394604   0.376847   0.408054
 P   0.390831   0.418499   0.441602
 P   0.493828   0.338261   0.508228
 P   0.464630   0.368288   0.541556
 P   0.458172   0.343218   0.408262
 P   0.436334   0.379008   0.441445
 P   0.564498   0.351780   0.508124
 P   0.525148   0.366000   0.541550
 P   0.530048   0.340918   0.408200
 P   0.494785   0.363496   0.441506
 P   0.622306   0.394474   0.508084
 P   0.580673   0.390358   0.541517
 P   0.595815   0.369918   0.408128
 P   0.554292   0.375016   0.441548
 P   0.656193   0.457914   0.508112
 P   0.620393   0.436251   0.541537
 P   0.642801   0.424273   0.408119
 P   0.603090   0.411108   0.441547
 P   0.636306   0.494713   0.541554
 P   0.661691   0.493729   0.408124
 P   0.631677   0.464586   0.441577
 P   0.658986   0.529859   0.308155
 P   0.630122   0.595744   0.308111
 P   0.624984   0.554238   0.341578
 P   0.648238   0.564439   0.208125
 P   0.634026   0.525106   0.241620
 P   0.575787   0.642766   0.308107
 P   0.588939   0.603057   0.341562
 P   0.605551   0.622261   0.208102
 P   0.609677   0.580645   0.241579
 P   0.506488   0.661877   0.308046
 P   0.535464   0.631738   0.341616
 P   0.542153   0.656165   0.208081
 P   0.563773   0.620361   0.241575
 P   0.435711   0.649009   0.307902
 P   0.474911   0.634533   0.341609
 P   0.470285   0.659150   0.207953
 P   0.505330   0.636389   0.241605
 P   0.377951   0.605515   0.308387
 P   0.419521   0.610576   0.341606
 P   0.404280   0.630477   0.208002
 P   0.445773   0.625380   0.241642
 P   0.347029   0.541030   0.307822
 P   0.381738   0.563834   0.341500
 P   0.357712   0.575363   0.208546
 P   0.397216   0.589347   0.241562
 P   0.344690   0.469906   0.307919
 P   0.367974   0.504829   0.340969
 P   0.339973   0.506026   0.209151
 P   0.370700   0.535191   0.240412
 P   0.370745   0.404169   0.308290
 P   0.377897   0.445184   0.342105
 P   0.352726   0.435792   0.208483
 P   0.368682   0.474789   0.240485
 P   0.424531   0.356068   0.307914
 P   0.411651   0.395759   0.341539
 P   0.394603   0.377324   0.208021
 P   0.391112   0.418919   0.241482
 P   0.494092   0.337853   0.308056
 P   0.464693   0.367579   0.341464
 P   0.458136   0.343455   0.207858
 P   0.436342   0.378957   0.241725
 P   0.564585   0.351737   0.308137
 P   0.525188   0.365791   0.341559
 P   0.530023   0.340967   0.208036
 P   0.494805   0.363419   0.241651
 P   0.622311   0.394475   0.308118
 P   0.580693   0.390328   0.341579
 P   0.595788   0.369922   0.208106
 P   0.554287   0.375001   0.241610
 P   0.656168   0.457912   0.308134
 P   0.620384   0.436246   0.341587
 P   0.642779   0.424273   0.208120
 P   0.603079   0.411097   0.241580
 P   0.636292   0.494712   0.341602
 P   0.661676   0.493718   0.208157
 P   0.631649   0.464582   0.241598
 C   0.279630   0.520689   0.378660
 C   0.282367   0.530781   0.424423
 C   0.286396   0.558190   0.430832
 C   0.287908   0.575831   0.391862
 C   0.285203   0.565127   0.346203
 C   0.281193   0.537708   0.339622
 H   0.281732   0.516880   0.454222
 H   0.288911   0.566259   0.466359
 H   0.287040   0.578413   0.315675
 H   0.280301   0.529038   0.304314
 S   0.278551   0.485613   0.368247
 O   0.286535   0.480834   0.318607
 O   0.291212   0.471383   0.408350
 N   0.245428   0.477119   0.365417
 H   0.240836   0.466824   0.335654
 N   0.291496   0.602973   0.398393
 H   0.298764   0.609310   0.429675
 H   0.297565   0.614084   0.370577
 C   0.228204   0.474799   0.403159
 C   0.188531   0.458914   0.430118
 C   0.217595   0.484869   0.478107
 C   0.193449   0.470758   0.473750
 H   0.170062   0.447442   0.423369
 H   0.222992   0.494872   0.511140
 H   0.179184   0.469095   0.502719
 N   0.205720   0.460646   0.394344
 N   0.235326   0.487240   0.443093
