# Supplementary material for: Unraveling the influence of defects on Sulfonamide adsorption onto Blue-phosphorene nanotube using density functional theory
Source: PLoS One. 2025 Mar 24;20(3):e0312034. doi: 10.1371/journal.pone.0312034 (PMC11932492; doi:10.1371/journal.pone.0312034)
Supplement: S2 CIF Files — (ZIP) [file pone.0312034.s002.zip › BPNT140_SAM.cif]

data_block_1
_audit_creation_date         'Tue Sep 17 15:45:52 2024'
_audit_creation_method       'generated by GDIS v0.99'


_cell_length_a             35.0000
_cell_length_b             35.0000
_cell_length_c             28.6574
_cell_angle_alpha          90.00
_cell_angle_beta           90.00
_cell_angle_gamma          90.00


_symmetry_space_group_name_H-M   'P 1'
_symmetry_Int_Tables_number       1


loop_
_atom_site_label
_atom_site_fract_x
_atom_site_fract_y
_atom_site_fract_z
 C   0.394988   0.681064   0.482001
 C   0.395065   0.701452   0.439666
 C   0.396451   0.741446   0.440236
 C   0.397813   0.761686   0.483170
 C   0.397846   0.740524   0.525648
 C   0.396168   0.700577   0.525080
 H   0.393612   0.685551   0.406514
 H   0.396515   0.757447   0.407071
 H   0.398757   0.755872   0.559251
 H   0.395176   0.684238   0.557955
 S   0.389780   0.630150   0.480579
 O   0.368444   0.618807   0.523515
 O   0.378919   0.620025   0.431720
 N   0.435052   0.611803   0.488818
 H   0.433506   0.592474   0.515820
 H   0.443621   0.598780   0.458295
 N   0.400263   0.801038   0.483626
 H   0.396368   0.816069   0.453688
 H   0.397074   0.815637   0.513998
 P   0.941578   0.756908   0.101546
 P   0.900465   0.851187   0.101527
 P   0.893081   0.791871   0.135011
 P   0.926301   0.806377   0.001526
 P   0.905918   0.750180   0.034983
 P   0.822723   0.918466   0.101555
 P   0.841626   0.861744   0.134994
 P   0.865346   0.889157   0.001530
 P   0.871229   0.829662   0.034971
 P   0.723439   0.945437   0.101561
 P   0.765103   0.902563   0.135015
 P   0.774607   0.937576   0.001562
 P   0.805635   0.886459   0.034991
 P   0.622305   0.926391   0.101539
 P   0.678501   0.905992   0.134993
 P   0.671766   0.941632   0.001614
 P   0.721997   0.909186   0.035012
 P   0.539453   0.865468   0.101504
 P   0.598942   0.871381   0.135013
 P   0.577493   0.900502   0.001603
 P   0.636814   0.893101   0.035021
 P   0.491069   0.774616   0.101672
 P   0.542128   0.805809   0.135085
 P   0.510195   0.822720   0.001625
 P   0.566933   0.841650   0.035025
 P   0.487003   0.671737   0.101720
 P   0.519487   0.721996   0.135128
 P   0.483254   0.723392   0.001644
 P   0.526107   0.765099   0.035104
 P   0.528094   0.577350   0.101569
 P   0.535443   0.636636   0.135153
 P   0.502301   0.622264   0.001593
 P   0.522686   0.678447   0.035127
 P   0.605939   0.510113   0.101571
 P   0.586946   0.566784   0.135082
 P   0.563287   0.539452   0.001559
 P   0.557370   0.598930   0.035048
 P   0.705271   0.483198   0.101570
 P   0.663571   0.526053   0.135024
 P   0.654074   0.491045   0.001588
 P   0.623015   0.542151   0.035019
 P   0.806407   0.502286   0.101552
 P   0.750206   0.522658   0.135014
 P   0.756937   0.487024   0.001579
 P   0.706698   0.519446   0.035016
 P   0.889197   0.563277   0.101534
 P   0.829707   0.557356   0.134997
 P   0.851212   0.528179   0.001545
 P   0.791883   0.535554   0.035002
 P   0.937549   0.654063   0.101546
 P   0.886466   0.623000   0.135005
 P   0.918455   0.605947   0.001540
 P   0.861737   0.587031   0.034983
 P   0.909163   0.706676   0.135016
 P   0.945395   0.705268   0.001556
 P   0.902526   0.663577   0.034983
 P   0.941576   0.756910   0.901536
 P   0.900466   0.851192   0.901525
 P   0.893050   0.791861   0.934954
 P   0.926349   0.806388   0.801517
 P   0.905953   0.750180   0.834943
 P   0.822715   0.918467   0.901537
 P   0.841606   0.861732   0.934952
 P   0.865382   0.889195   0.801514
 P   0.871271   0.829690   0.834934
 P   0.723433   0.945437   0.901600
 P   0.765099   0.902552   0.935007
 P   0.774617   0.937582   0.801571
 P   0.805659   0.886462   0.834959
 P   0.622305   0.926398   0.901669
 P   0.678500   0.905987   0.935059
 P   0.671813   0.941707   0.801684
 P   0.721999   0.909198   0.835037
 P   0.539478   0.865460   0.901715
 P   0.599009   0.871302   0.935051
 P   0.577477   0.900759   0.801820
 P   0.636809   0.893191   0.835093
 P   0.491064   0.774626   0.901643
 P   0.542193   0.805676   0.935034
 P   0.510072   0.823006   0.801769
 P   0.566855   0.841817   0.835097
 P   0.487047   0.671768   0.901539
 P   0.519494   0.721983   0.935024
 P   0.483203   0.723503   0.801436
 P   0.526008   0.765235   0.834982
 P   0.528133   0.577431   0.901572
 P   0.535553   0.636773   0.934992
 P   0.502215   0.622278   0.801499
 P   0.522652   0.678513   0.834908
 P   0.605944   0.510133   0.901603
 P   0.587019   0.566886   0.934976
 P   0.563262   0.539342   0.801638
 P   0.557304   0.598917   0.834946
 P   0.705284   0.483195   0.901607
 P   0.663573   0.526065   0.935031
 P   0.654101   0.491001   0.801646
 P   0.623008   0.542121   0.835027
 P   0.806406   0.502297   0.901563
 P   0.750202   0.522676   0.935015
 P   0.756956   0.487002   0.801590
 P   0.706712   0.519431   0.835033
 P   0.889185   0.563289   0.901526
 P   0.829685   0.557381   0.934969
 P   0.851239   0.528150   0.801525
 P   0.791904   0.535541   0.834977
 P   0.937551   0.654060   0.901554
 P   0.886435   0.623017   0.934975
 P   0.918493   0.605926   0.801526
 P   0.861756   0.587017   0.834940
 P   0.909148   0.706682   0.934981
 P   0.945448   0.705252   0.801546
 P   0.902567   0.663562   0.834965
 P   0.941660   0.756918   0.701530
 P   0.900524   0.851225   0.701508
 P   0.893124   0.791876   0.734921
 P   0.926408   0.806405   0.601531
 P   0.906031   0.750181   0.634949
 P   0.822754   0.918505   0.701543
 P   0.841659   0.861759   0.734931
 P   0.865408   0.889218   0.601515
 P   0.871317   0.829708   0.634935
 P   0.723506   0.945573   0.701650
 P   0.765118   0.902597   0.734979
 P   0.774754   0.937760   0.601596
 P   0.805674   0.886540   0.634938
 P   0.622365   0.926871   0.701850
 P   0.678504   0.906153   0.735050
 P   0.672018   0.942503   0.601754
 P   0.721994   0.909521   0.634917
 P   0.539383   0.866041   0.701848
 P   0.598926   0.871750   0.735122
 P   0.577382   0.901996   0.601920
 P   0.636755   0.894044   0.634935
 P   0.491443   0.774910   0.701319
 P   0.542147   0.806192   0.735193
 P   0.511195   0.822854   0.601314
 P   0.567210   0.842937   0.635224
 P   0.487647   0.672088   0.700970
 P   0.519707   0.722273   0.735069
 P   0.486941   0.723773   0.600474
 P   0.527892   0.765840   0.635858
 P   0.528216   0.577371   0.701542
 P   0.535639   0.636735   0.735055
 P   0.503911   0.623084   0.601106
 P   0.524792   0.678610   0.635601
 P   0.605960   0.509874   0.701746
 P   0.587023   0.566698   0.735055
 P   0.563483   0.539074   0.601601
 P   0.558050   0.598563   0.635275
 P   0.705368   0.483059   0.701668
 P   0.663599   0.525933   0.735032
 P   0.654261   0.490371   0.601751
 P   0.623194   0.541575   0.635044
 P   0.806459   0.502254   0.701558
 P   0.750234   0.522622   0.734999
 P   0.757125   0.486784   0.601605
 P   0.706777   0.519119   0.634951
 P   0.889240   0.563261   0.701519
 P   0.829728   0.557350   0.734942
 P   0.851301   0.528102   0.601527
 P   0.791946   0.535440   0.634936
 P   0.937625   0.654043   0.701530
 P   0.886500   0.623002   0.734936
 P   0.918558   0.605900   0.601528
 P   0.861812   0.586982   0.634928
 P   0.909227   0.706672   0.734954
 P   0.945510   0.705243   0.601544
 P   0.902631   0.663546   0.634958
 P   0.941701   0.756929   0.501553
 P   0.900530   0.851240   0.501537
 P   0.893165   0.791887   0.534962
 P   0.926423   0.806413   0.401553
 P   0.906054   0.750187   0.434991
 P   0.822819   0.918579   0.501548
 P   0.841661   0.861804   0.534940
 P   0.865416   0.889246   0.401550
 P   0.871335   0.829726   0.434964
 P   0.723773   0.946118   0.501529
 P   0.765109   0.902884   0.534933
 P   0.774747   0.937743   0.401499
 P   0.805679   0.886585   0.434989
 P   0.622478   0.928471   0.501530
 P   0.678387   0.907145   0.534858
 P   0.672016   0.942526   0.401330
 P   0.721949   0.909748   0.435032
 P   0.539400   0.867139   0.501781
 P   0.598899   0.873520   0.534873
 P   0.577250   0.902121   0.401299
 P   0.636484   0.894657   0.435145
 P   0.494950   0.774366   0.502209
 P   0.544532   0.807493   0.535043
 P   0.510733   0.822812   0.402006
 P   0.566938   0.843489   0.435243
 P   0.491676   0.674503   0.503044
 P   0.525856   0.723517   0.535992
 P   0.487249   0.723571   0.401309
 P   0.529237   0.765853   0.434937
 P   0.529354   0.578239   0.501916
 P   0.538569   0.637239   0.535585
 P   0.504139   0.623114   0.401891
 P   0.526230   0.678782   0.435177
 P   0.606049   0.509183   0.501654
 P   0.587822   0.566146   0.535139
 P   0.563352   0.538907   0.401731
 P   0.558674   0.598573   0.434960
 P   0.705606   0.482490   0.501573
 P   0.663710   0.525158   0.534988
 P   0.654270   0.490248   0.401482
 P   0.623150   0.541186   0.435093
 P   0.806590   0.502121   0.501544
 P   0.750282   0.522294   0.534932
 P   0.757155   0.486718   0.401496
 P   0.706770   0.518829   0.435039
 P   0.889273   0.563224   0.501535
 P   0.829753   0.557265   0.534936
 P   0.851336   0.528054   0.401529
 P   0.791978   0.535328   0.434968
 P   0.937683   0.654028   0.501532
 P   0.886566   0.622972   0.534951
 P   0.918579   0.605884   0.401544
 P   0.861841   0.586938   0.434951
 P   0.909282   0.706660   0.534963
 P   0.945519   0.705246   0.401559
 P   0.902657   0.663530   0.434980
 P   0.941703   0.756935   0.301569
 P   0.900545   0.851245   0.301565
 P   0.893177   0.791892   0.334988
 P   0.926368   0.806413   0.201550
 P   0.906028   0.750192   0.235028
 P   0.822765   0.918524   0.301546
 P   0.841682   0.861800   0.334991
 P   0.865385   0.889208   0.201542
 P   0.871307   0.829720   0.235010
 P   0.723544   0.945616   0.301478
 P   0.765124   0.902677   0.335004
 P   0.774631   0.937605   0.201536
 P   0.805670   0.886504   0.235003
 P   0.622388   0.927033   0.301311
 P   0.678444   0.906454   0.335040
 P   0.671816   0.941735   0.201468
 P   0.721998   0.909274   0.235001
 P   0.539337   0.866048   0.301534
 P   0.598804   0.872311   0.335122
 P   0.577442   0.900805   0.201442
 P   0.636745   0.893378   0.235009
 P   0.492162   0.774326   0.302172
 P   0.542738   0.806498   0.335151
 P   0.510075   0.822948   0.201600
 P   0.566769   0.842076   0.235078
 P   0.488383   0.672341   0.302343
 P   0.522575   0.722209   0.334162
 P   0.483468   0.723453   0.201933
 P   0.526413   0.765413   0.234891
 P   0.528271   0.577381   0.301875
 P   0.536767   0.636723   0.334905
 P   0.502200   0.622183   0.201789
 P   0.523057   0.678361   0.234890
 P   0.605960   0.509618   0.301492
 P   0.587135   0.566262   0.335112
 P   0.563212   0.539215   0.201599
 P   0.557322   0.598707   0.235068
 P   0.705420   0.482908   0.301480
 P   0.663586   0.525533   0.335072
 P   0.654111   0.490941   0.201520
 P   0.622959   0.541917   0.235094
 P   0.806491   0.502212   0.301521
 P   0.750247   0.522449   0.335018
 P   0.756973   0.486985   0.201541
 P   0.706714   0.519324   0.235050
 P   0.889271   0.563236   0.301543
 P   0.829773   0.557281   0.334997
 P   0.851260   0.528131   0.201538
 P   0.791929   0.535501   0.235001
 P   0.937668   0.654046   0.301562
 P   0.886563   0.622972   0.334985
 P   0.918523   0.605924   0.201548
 P   0.861807   0.586986   0.234995
 P   0.909274   0.706675   0.334994
 P   0.945467   0.705264   0.201545
 P   0.902626   0.663556   0.235012
